# Supplementary material for: A non-equilibrium formulation of food security resilience
Source: R Soc Open Sci. 2017 Jan 18;4(1):160874. doi: 10.1098/rsos.160874 (PMC5319352; doi:10.1098/rsos.160874)
Supplement: kcal [file rsos160874supp2.csv]

Country	1961	1962	1963	1964	1965	1966	1967	1968	1969	1970	1971	1972	1973	1974	1975	1976	1977	1978	1979	1980	1981	1982	1983	1984	1985	1986	1987	1988	1989	1990	1991	1992	1993	1994	1995	1996	1997	1998	1999	2000	2001	2002	2003	2004	2005	2006	2007	2008	2009
Afghanistan	2999	2917	2698	2953	2956	2737	2971	2918	2935	2534	2512	2658	2721	2713	2752	2824	2489	2621	2621	2478	2484	2480	2524	2452	2403	2397	2727	2518	2462	2314	2044	1891	1910	1820	1844	1843	1874	1903	1852	1790	1737	1826	1892	1967	1948	1966	2046	2041	2081
Albania	2223	2240	2156	2270	2254	2255	2262	2343	2404	2415	2360	2386	2430	2493	2495	2681	2776	2689	2607	2598	2675	2664	2797	2721	2567	2690	2497	2593	2566	2561	2574	2657	2797	2880	2717	2837	2725	2725	2797	2734	2800	2861	2769	2787	2870	2855	2866	2896	2935
Algeria	1619	1569	1528	1540	1591	1571	1647	1706	1705	1675	1720	1849	1851	1984	2058	2047	2209	2344	2445	2566	2597	2570	2553	2500	2613	2627	2631	2696	2760	2754	2733	2865	2865	2763	2785	2784	2733	2792	2843	2812	2886	2925	2970	2987	2958	3047	3041	3048	3110
Angola	1798	1819	1853	1862	1877	1890	1921	1856	1946	1965	2002	1958	1915	1876	1858	1887	1952	1991	1966	1967	1886	1758	1729	1673	1687	1644	1632	1605	1586	1641	1611	1625	1564	1644	1687	1731	1732	1752	1805	1792	1833	1915	1983	2030	2077	2119	2173	2245	2303
Antigua and Barbuda	2008	2185	2052	2126	2222	2172	1959	2007	2055	2240	2165	1957	1863	1799	1857	1791	1711	1650	1745	1971	2045	1951	2023	2248	2191	2214	2266	2364	2489	2467	2532	2545	2376	2255	2188	2190	2163	2154	2158	2150	2085	2069	2071	2107	2326	2329	2416	2382	2310
Argentina	3106	3078	3031	3077	3183	3141	3218	3266	3304	3333	3174	3060	3011	3197	3259	3187	3171	3227	3203	3222	3199	3060	2990	3034	3115	3029	3097	3012	2960	2911	3008	3077	3116	3155	3163	3155	3134	3167	3266	3257	3216	2985	3011	3026	3102	3113	3138	3156	3130
Armenia																																2184	2103	2251	2276	2420	2330	2312	2281	2235	2242	2291	2458	2554	2657	2755	2791	2833	2784
Asia	1805	1867	1882	1929	1963	1994	1987	1978	1988	2059	2023	2019	2075	2048	2081	2042	2102	2189	2171	2187	2214	2271	2354	2372	2356	2359	2380	2405	2436	2414	2402	2432	2444	2482	2526	2539	2553	2565	2582	2591	2578	2571	2577	2587	2600	2624	2667	2693	2701
Australia	3087	3110	3162	3141	3090	3161	3102	3122	3125	3155	3182	3222	3096	3014	3089	3110	3069	3022	3008	3054	3068	3099	3036	3083	3121	3078	3102	3110	3124	3164	3104	3106	3033	3040	3091	3063	3087	3007	3006	2999	3078	3076	3116	3072	3122	3167	3213	3212	3205
Austria	3191	3193	3248	3270	3220	3232	3194	3221	3153	3217	3230	3207	3294	3201	3142	3243	3192	3213	3283	3355	3348	3400	3360	3361	3374	3429	3420	3422	3478	3509	3556	3546	3508	3556	3582	3630	3578	3712	3776	3803	3815	3753	3711	3696	3734	3784	3798	3784	3793
Azerbaijan																																2318	2235	2112	2115	2262	2076	2119	2279	2395	2463	2585	2706	2842	2918	2912	2890	2868	2909
Bahamas	2447	2389	2378	2428	2447	2557	2497	2551	2592	2615	2594	2517	2456	2398	2341	2360	2216	2177	2264	2627	2499	2749	2686	2655	2702	2741	2737	2788	2777	2714	2607	2503	2420	2421	2535	2536	2651	2601	2704	2777	2764	2725	2686	2661	2646	2623	2603	2585	2614
Bangladesh	2154	2128	2174	2158	2122	2111	1970	2073	2127	2200	2034	1877	1977	2054	1946	2091	1899	2032	2084	2023	1998	2030	2052	2029	2068	2066	2136	2108	2085	2111	2116	2111	2010	2003	2043	2048	2096	2161	2266	2258	2331	2313	2350	2382	2372	2372	2417	2386	2425
Barbados	2512	2575	2648	2609	2592	2610	2806	2706	2700	2814	3017	2906	2965	2857	2794	2856	2877	2976	2881	3050	3041	2934	2981	2927	2917	3067	3112	3085	3133	3106	3008	2983	2912	2905	2867	2904	2980	2827	2951	2841	2869	2837	2890	2726	2836	2839	2879	2962	3049
Belarus	3095	3157	3204	3206	3214	3209	3240	3300	3300	3355	3331	3284	3325	3357	3341	3404	3366	3387	3384	3378	3355	3377	3386	3388	3380	3364	3404	3395	3348	3372	3032	3099	3194	3125	3195	3284	3282	3219	3117	2993	3046	2981	2821	2901	2987	3084	3186	3202	3129
Belgium	2923	2908	3007	3061	2966	3067	3088	3032	3156	3068	3193	3103	3233	3217	3165	3163	3159	3148	3139	3273	3270	3383	3371	3452	3403	3441	3413	3552	3473	3513	3560	3649	3598	3571	3554	3591	3665	3654	3670	3767	3786	3775	3745	3747	3733	3764	3772	3767	3756
Belize	2123	2228	2274	2267	2274	2256	2286	2257	2245	2279	2305	2318	2314	2380	2413	2394	2437	2519	2551	2652	2665	2629	2496	2499	2474	2448	2542	2504	2439	2484	2521	2707	2690	2649	2693	2647	2660	2651	2640	2688	2757	2778	2806	2776	2818	2800	2793	2719	2763
Benin	1736	1758	1703	1669	1812	1804	1833	1935	1871	1812	1890	1797	1877	1750	1596	1899	1840	1880	1980	1875	1833	1861	1746	1977	1966	1986	1822	1927	2111	2134	2198	2143	2155	2179	2204	2236	2244	2227	2236	2242	2307	2395	2349	2468	2440	2459	2567	2530	2592
Bermuda	2573	2617	2578	2642	2616	2642	2652	2757	2816	2873	2830	2905	2817	2799	2716	2795	2693	2839	2885	2906	2966	2974	3031	3070	3105	3071	3043	2888	2913	2791	2784	3014	2974	2810	2911	2858	2783	2763	2634	2646	2605	2574	2481	2446	2506	2576	2607	2678	2741
Bolivia	1732	1761	1810	1744	1831	1835	1889	1934	1911	2007	2056	2010	1923	2064	2131	2130	2078	2118	2148	2096	2072	2005	1915	1995	2093	1970	1992	1958	2026	1938	2020	2022	2007	1959	2106	2047	2055	1951	2037	2076	2083	2102	2109	2042	2096	2146	2152	2137	2141
Bosnia and Herzegovina	3049	3193	3210	3286	3294	3396	3425	3395	3421	3424	3461	3423	3452	3608	3579	3648	3655	3613	3610	3662	3676	3643	3676	3634	3614	3706	3662	3641	3636	3672	3448	2352	2457	2648	2638	2879	3093	3026	2939	2805	2904	2903	2836	3092	3041	3019	3066	3098	3087
Botswana	1976	1909	1972	2001	2005	1947	2010	2052	2013	2035	2121	2133	1993	1871	1948	1928	1993	1874	2015	1965	1987	2013	2087	2205	2167	2169	2183	2200	2113	2216	2224	2203	2069	2186	2188	2214	2165	2081	2117	2080	2154	2111	2113	2191	2198	2150	2166	2184	2199
Brazil	2209	2271	2243	2307	2332	2329	2373	2457	2433	2405	2426	2397	2385	2479	2489	2519	2554	2595	2703	2698	2601	2643	2597	2597	2629	2684	2691	2688	2736	2719	2777	2771	2774	2818	2812	2840	2854	2853	2865	2880	2892	2927	3067	3082	3078	3096	3106	3178	3166
Brunei Darussalam	1926	1968	1986	1995	2024	2217	2288	2151	2250	2133	2278	2185	2063	2081	2095	2127	2106	2357	2353	2557	2449	2519	2633	2729	2902	2718	2669	2821	2881	2806	2705	2831	2801	2889	2836	2912	2824	2852	2809	2799	2876	2928	2992	3009	2985	2982	2909	2904	2888
Bulgaria	3172	3215	3281	3327	3410	3488	3450	3446	3473	3447	3524	3467	3466	3453	3500	3590	3501	3567	3585	3588	3657	3639	3612	3608	3596	3657	3678	3700	3623	3129	3041	3022	2958	2873	2896	2741	2676	2819	2879	2813	2816	2779	2757	2764	2723	2759	2733	2699	2822
Burkina Faso	1326	1308	1452	1555	1571	1560	1587	1602	1604	1546	1523	1459	1434	1462	1507	1568	1400	1580	1676	1564	1506	1670	1589	1545	1728	2042	2025	2022	2086	2196	2233	2292	2313	2344	2337	2338	2311	2285	2343	2318	2332	2411	2492	2505	2463	2559	2546	2588	2639
Cabo Verde	1647	1542	1463	1596	1638	1598	1631	1562	1665	1662	1662	1749	1727	1683	1721	1676	1688	2082	2144	2098	2261	2110	2348	2379	2226	2382	2592	2656	2470	2368	2269	2511	2445	2435	2305	2310	2341	2339	2356	2315	2360	2340	2411	2497	2540	2565	2649	2612	2658
Cambodia	1913	1883	1945	1915	1928	1945	1973	2017	2017	2088	2069	2016	1938	1902	1596	1519	1537	1580	1616	1682	1776	1812	1881	1855	1795	1782	1904	1942	1885	1938	2009	2037	2026	2038	2038	1901	1895	1977	2052	2115	2172	2264	2261	2275	2327	2377	2388	2406	2417
Cameroon	2013	2020	2063	2068	1960	2033	2038	2103	2153	2166	2219	2259	2241	2355	2334	2284	2269	2242	2273	2248	2179	2170	2129	2056	2091	2160	2026	1985	2030	2034	2015	2113	2021	2032	2048	2033	2097	2100	2120	2116	2162	2204	2233	2246	2311	2354	2378	2447	2492
Canada	2807	2843	2899	2795	2924	2915	2948	2932	2984	2958	2925	2935	2965	2974	2880	3031	3007	2934	2928	2950	2903	2961	2917	2993	3042	3086	3139	3016	3041	3023	3043	3093	3122	3209	3209	3252	3388	3452	3492	3512	3513	3536	3537	3543	3506	3491	3493	3461	3392
C�te d'Ivoire	2327	2422	2496	2561	2603	2583	2567	2670	2631	2660	2596	2563	2534	2528	2698	2701	2717	2764	2908	2918	2977	2923	2822	2859	2788	2768	2663	2668	2612	2566	2583	2589	2517	2539	2573	2609	2672	2640	2645	2612	2625	2666	2688	2738	2787	2783	2792	2739	2727
Central African Republic	2256	2217	2149	2114	2295	2080	2217	2215	2266	2340	2344	2359	2426	2529	2376	2394	2397	2348	2364	2310	2319	2237	2107	1922	1841	1903	1868	1867	1895	1904	1912	1904	1877	1880	1881	1896	1916	1987	1930	1983	1988	1996	1966	1989	2026	2029	2090	2133	2139
Chad	2257	2373	2361	2327	2297	2262	2257	2226	2187	2113	2023	1876	1766	1785	1722	1677	1683	1659	1666	1636	1615	1609	1586	1555	1765	1623	1572	1750	1668	1648	1800	1819	1652	1979	1798	1815	1897	2037	1989	1947	2018	1968	2024	2026	2034	2022	2028	2027	2021
Chile	2497	2533	2633	2583	2564	2649	2621	2651	2645	2637	2708	2723	2571	2720	2490	2602	2557	2614	2656	2682	2698	2604	2539	2574	2479	2486	2486	2460	2500	2569	2601	2708	2712	2745	2756	2779	2789	2795	2800	2834	2868	2899	2893	2918	2911	2957	2940	2952	2911
China	1415	1526	1594	1666	1797	1865	1817	1758	1731	1840	1845	1828	1897	1893	1909	1875	1914	2062	2077	2146	2164	2328	2399	2433	2429	2424	2439	2416	2404	2504	2431	2456	2538	2604	2691	2695	2725	2770	2763	2808	2816	2832	2833	2857	2879	2883	2919	2977	2994
Colombia	2191	2205	2094	2141	2098	2035	2019	2023	2022	2046	2125	2147	2170	2251	2292	2419	2393	2472	2452	2521	2515	2513	2551	2526	2493	2483	2577	2531	2568	2563	2567	2637	2684	2713	2772	2758	2768	2728	2763	2779	2815	2782	2798	2778	2733	2770	2804	2807	2708
Congo	2091	2094	2093	2130	2083	2017	2014	2014	1936	1891	1933	1998	1949	1896	2003	1967	2002	2011	2015	2066	2029	2128	2108	2134	2129	2120	2159	2141	2102	2001	2001	2012	1995	1980	1978	1970	1993	2045	2099	2177	2232	2259	2236	2263	2043	2143	2135	2110	2141
Costa Rica	1973	2017	2026	2107	2174	2146	2100	2167	2195	2250	2312	2341	2371	2384	2425	2462	2480	2454	2487	2565	2492	2417	2514	2559	2636	2635	2671	2698	2713	2742	2727	2710	2749	2744	2771	2713	2718	2759	2803	2800	2801	2764	2747	2760	2811	2872	2857	2844	2842
Croatia	3049	3193	3210	3286	3294	3396	3425	3395	3421	3424	3461	3423	3452	3608	3579	3648	3655	3613	3610	3662	3676	3643	3676	3634	3614	3706	3662	3641	3636	3672	3448	2312	2240	2368	2546	2552	2529	2517	2543	2556	2738	2820	2868	2943	2979	3086	3094	3136	3143
Cuba	2121	2192	2387	2329	2342	2233	2304	2414	2469	2581	2748	2652	2613	2826	2675	2765	2724	2805	2716	2893	2931	3008	3070	3124	3129	3077	3078	2990	3008	2920	2736	2503	2321	2361	2325	2447	2563	2651	2898	3031	3076	3154	3246	3346	3254	3260	3251	3120	3234
Cyprus	2478	2424	2373	2598	2701	2767	2916	2994	3169	3056	3070	2821	2861	2421	2376	2309	2325	2403	2527	2455	2479	2677	2666	2784	2851	2737	2719	2633	2685	2689	2745	2787	2799	2812	2823	2724	2721	2727	2709	2676	2648	2638	2611	2601	2565	2559	2639	2656	2631
Czech Republic	3301	3348	3397	3377	3384	3417	3406	3456	3395	3357	3355	3349	3370	3375	3369	3360	3311	3362	3344	3342	3391	3441	3406	3450	3438	3478	3494	3593	3607	3650	3301	3161	3038	2978	3209	3319	3235	3269	3118	3079	3169	3243	3319	3322	3318	3279	3261	3271	3278
Denmark	3187	3102	3098	3112	3106	3118	3081	3093	3080	3157	3188	3100	3037	3036	2989	2985	3010	3029	3057	3129	3134	3092	3034	3019	3167	3139	3216	3249	3183	3161	3227	3338	3339	3315	3395	3294	3365	3395	3332	3313	3335	3368	3343	3382	3408	3410	3435	3329	3346
Djibouti	1613	1645	1595	1565	1586	1612	1685	1705	1580	1707	1726	1685	1775	1690	1661	1617	1564	1438	1366	1435	1454	1503	1535	1524	1562	1602	1562	1593	1527	1613	1507	1506	1574	1596	1707	1691	1757	1855	1901	1993	1982	2054	2094	2136	2264	2313	2412	2448	2463
Dominica	1734	1799	1840	1842	1884	1902	1886	1987	1990	2001	1967	1987	1903	1943	1990	2042	2136	2204	2056	2231	2253	2281	2251	2424	2489	2712	2848	2928	2994	2963	2904	2872	2856	2872	2942	2897	2929	2913	2928	3063	3040	2984	3006	2997	2921	2914	3044	3042	3140
Dominican Republic	1713	1846	1854	1860	1793	1910	1871	1928	1979	1961	1991	2016	2079	2120	2083	2097	2173	2143	2175	2261	2226	2206	2222	2272	2370	2373	2299	2231	2269	2069	2142	2141	2220	2252	2256	2175	2153	2141	2149	2224	2258	2285	2143	2216	2328	2367	2403	2352	2392
Ecuador	1992	2018	2055	2048	2191	2178	2143	2122	2137	2173	2110	2176	2096	2114	2208	2267	2265	2264	2250	2366	2261	2288	2193	2244	2233	2310	2305	2343	2281	2244	2170	2292	2292	2398	2304	2303	2335	2252	2314	2254	2259	2304	2261	2301	2342	2314	2331	2381	2375
Egypt	2076	2153	2166	2201	2229	2285	2228	2268	2268	2272	2262	2304	2347	2392	2430	2514	2558	2653	2776	2857	3002	3064	3052	3057	3069	3061	3136	3128	3106	3181	3171	3175	3197	3259	3315	3332	3361	3339	3356	3368	3409	3434	3379	3309	3367	3388	3446	3491	3443
El Salvador	1575	1611	1650	1625	1697	1704	1723	1752	1743	1744	1795	1790	1844	1892	2033	2064	2109	2147	2211	2246	2282	2242	2229	2259	2240	2180	2169	2226	2256	2308	2406	2410	2384	2379	2392	2404	2428	2432	2411	2541	2628	2643	2597	2568	2571	2578	2565	2570	2575
Estonia	3095	3157	3204	3206	3214	3209	3240	3300	3300	3355	3331	3284	3325	3357	3341	3404	3366	3387	3384	3378	3355	3377	3386	3388	3380	3364	3404	3395	3348	3372	3032	2538	2594	2773	2944	3082	3027	2975	3124	3067	3060	3055	3086	3075	3171	3183	3189	3227	3263
Ethiopia	1840	1826	1815	1805	1780	1726	1732	1658	1698	1695	1664	1568	1517	1507	1499	1497	1535	1558	1758	1842	1757	1772	1784	1573	1563	1635	1581	1647	1571	1556	1586	1557	1508	1545	1571	1655	1684	1684	1727	1786	1829	1844	1884	1882	1978	1967	1957	2018	2052
Fiji	2585	2635	2715	2670	2800	2608	2538	2533	2561	2293	2576	2510	2432	2315	2335	2276	2390	2397	2477	2509	2207	2477	2491	2548	2600	2515	2493	2563	2577	2683	2721	2739	2854	2796	2742	2823	2844	2828	2841	2842	2893	2915	2907	2905	2945	2952	2927	2947	2908
Finland	3265	3151	3073	3092	3123	3140	3067	3069	3181	3128	3138	3156	3198	3153	3205	3146	3045	3041	3008	3097	3029	3112	2992	3006	2967	2966	2944	3100	3230	3148	3111	3190	3038	2989	3031	3017	3150	3177	3173	3151	3171	3153	3152	3189	3199	3232	3278	3233	3229
France	3194	3258	3233	3220	3233	3219	3278	3279	3284	3306	3288	3255	3269	3272	3242	3276	3337	3382	3379	3375	3417	3419	3456	3444	3486	3462	3531	3560	3556	3506	3541	3549	3543	3512	3534	3519	3547	3593	3604	3605	3640	3656	3588	3555	3538	3513	3466	3550	3534
French Polynesia	2601	2563	2528	2589	2684	2817	2830	2812	2806	2901	2785	2825	2821	2843	2841	2860	2807	2808	2821	2717	2714	2744	2748	2779	2769	2787	2733	2759	2763	2768	2771	2830	2821	2839	2849	2854	2809	2794	2775	2803	2860	2876	2879	2912	2918	2906	2951	2924	2931
Gabon	1909	1925	1878	1871	1878	1907	1948	1989	1939	1949	1981	1951	1943	2108	2199	2223	2285	2344	2271	2273	2273	2352	2413	2484	2462	2473	2428	2490	2473	2355	2558	2499	2535	2462	2548	2635	2628	2661	2712	2718	2697	2645	2662	2684	2723	2722	2719	2671	2716
Gambia	2069	2080	2116	2127	2292	2224	2283	2309	2316	2237	2273	2077	2065	1953	1809	1844	1827	1895	1895	1959	2035	2075	2150	2182	2372	2557	2498	2456	2410	2522	2546	2498	2467	2380	2393	2391	2475	2357	2509	2579	2521	2468	2455	2464	2469	2389	2546	2534	2687
Georgia																																1928	1665	1963	2388	2541	2649	2601	2604	2475	2639	2838	2937	3026	3044	2866	2903	2978	2812
Germany	2855	2915	2899	2983	3012	3012	3004	3062	3043	3101	3109	3143	3165	3110	3118	3190	3144	3258	3280	3278	3273	3337	3378	3391	3423	3406	3382	3404	3403	3262	3325	3393	3203	3214	3249	3297	3176	3285	3279	3336	3363	3427	3391	3411	3449	3463	3525	3512	3513
Ghana	2016	1940	1848	1871	1872	1988	2097	2035	2045	2147	2142	2065	2103	2142	2019	1899	1706	1674	1626	1590	1582	1489	1527	1767	1786	1836	1941	1912	1926	1729	2090	2118	2279	2312	2351	2377	2395	2427	2465	2511	2534	2589	2602	2616	2690	2750	2770	2867	2937
Greece	2824	2780	2794	2877	2924	2947	3005	3043	3041	3146	3171	3134	3420	3356	3342	3324	3340	3341	3338	3195	3368	3405	3433	3549	3510	3337	3461	3544	3628	3540	3537	3604	3545	3580	3515	3510	3515	3534	3625	3601	3614	3639	3651	3725	3597	3490	3508	3592	3542
Grenada	1732	1813	1856	1932	1985	2057	2070	2105	2155	2241	2199	2171	2148	2060	2050	2102	2224	2277	2290	2258	2228	2190	2106	2102	2106	2141	2358	2401	2454	2500	2461	2456	2477	2457	2407	2379	2397	2324	2247	2220	2291	2314	2320	2385	2373	2401	2408	2425	2451
Guatemala	1815	1847	1892	1953	1960	1966	1974	1986	2017	2029	2000	2008	2062	2042	2123	2071	2109	2126	2133	2161	2390	2262	2118	2015	2197	2350	2333	2349	2219	2355	2320	2281	2335	2361	2276	2244	2131	2155	2141	2160	2218	2359	2345	2324	2383	2415	2447	2378	2459
Guinea	1958	1942	1941	2055	2020	2015	2012	2000	1968	2021	2047	2027	2149	2131	2170	2198	2249	2318	2395	2354	2439	2348	2340	2427	2408	2453	2441	2513	2496	2430	2422	2450	2432	2412	2377	2352	2293	2263	2323	2373	2341	2357	2394	2419	2434	2496	2494	2538	2534
Guinea-Bissau	1615	1571	1596	1621	1664	1671	1639	1542	1623	1534	1634	1575	1568	1605	1680	1753	1833	1952	1938	2020	2144	2144	2141	2134	2347	2249	2258	2213	2190	2249	2319	2373	2307	2340	2357	2251	2185	2152	2160	2250	2255	2259	2249	2248	2269	2216	2234	2328	2292
Guyana	2308	2312	2259	2321	2243	2272	2248	2235	2251	2235	2234	2242	2352	2398	2415	2475	2475	2467	2390	2438	2509	2463	2532	2480	2470	2493	2523	2443	2414	2358	2367	2414	2462	2534	2583	2590	2675	2675	2676	2733	2757	2731	2708	2681	2682	2655	2654	2593	2607
Haiti	1911	1943	1940	1875	1946	1912	1900	1870	1879	1874	1877	1902	1930	1930	1930	1967	1931	1959	1967	1954	1991	1959	1944	1882	1902	1876	1797	1739	1696	1747	1754	1724	1715	1703	1761	1809	1839	1920	1956	1958	1897	1902	1872	1889	1884	1942	1970	2014	2060
Honduras	1883	1853	1865	1863	1919	1977	2029	2044	2089	2075	2032	2004	2039	2011	2077	2106	2091	2055	2041	2070	2124	2031	2098	2098	2140	2158	2185	2242	2287	2312	2277	2321	2329	2355	2389	2409	2404	2410	2396	2369	2452	2474	2482	2480	2490	2533	2572	2605	2599
Hungary	2870	3052	3076	3052	3092	3284	3126	3159	3233	3250	3269	3204	3258	3375	3380	3290	3279	3317	3270	3377	3394	3411	3422	3393	3422	3440	3600	3531	3496	3380	3205	3282	3105	3026	2949	2928	3008	3008	2999	3172	3092	3071	3059	3195	3274	3279	3187	3191	3148
Iceland	3256	3323	3104	3142	3156	3085	2979	2921	2892	3016	2951	3068	2945	2948	2975	3038	3047	3108	3203	3167	3300	3191	3187	3204	3163	3294	3208	3113	3148	3057	3117	3106	3086	3124	3111	3032	3108	3117	3160	3152	3148	3214	3236	3290	3323	3401	3457	3428	3391
India	2010	2052	1973	1995	1931	1939	1991	2010	2036	2111	1990	1985	2046	1938	2060	1923	2106	2148	2025	1994	2056	2029	2208	2215	2158	2160	2173	2276	2367	2205	2297	2333	2269	2292	2324	2344	2369	2361	2398	2380	2333	2285	2282	2256	2270	2334	2400	2427	2415
Indonesia	1824	1828	1815	1861	1850	1834	1840	1860	1894	1929	1964	1994	2077	2094	2080	2054	2101	2139	2198	2236	2315	2317	2378	2403	2419	2446	2493	2588	2604	2338	2356	2416	2431	2471	2552	2548	2498	2486	2467	2436	2424	2451	2468	2471	2468	2483	2522	2544	2603
Iran	1750	1748	1793	1864	1878	2026	2045	2174	2046	2104	2038	2176	2328	2404	2431	2455	2482	2513	2580	2656	2718	2703	2770	2738	2712	2716	2786	2713	2855	2883	2941	3025	3096	3067	3026	3051	3091	3053	3073	3027	3035	3006	3007	3063	3057	3015	3039	3039	3028
Iraq	1735	1864	1977	2029	2054	2056	2085	2094	2117	2144	2164	2090	2112	2151	2200	2226	2297	2460	2586	2676	2832	2961	3047	3205	3321	3422	3451	3444	3444	3249	2356	2249	2262	2228	2202	2173	2114	2137	2167	2192	2263	2280	2259	2373	2354	2379	2394	2408	2436
Ireland	3364	3369	3390	3394	3398	3390	3419	3414	3425	3435	3478	3441	3483	3520	3466	3424	3508	3587	3549	3575	3541	3608	3545	3539	3577	3615	3588	3587	3587	3625	3578	3621	3532	3578	3514	3611	3686	3684	3709	3730	3726	3589	3595	3572	3423	3532	3522	3573	3561
Israel	2805	2824	2751	2835	2813	2915	3004	3088	3136	3130	3282	3247	3314	3218	3194	3225	3217	3137	3123	3099	3147	3291	3279	3263	3322	3359	3445	3362	3343	3403	3425	3449	3396	3351	3465	3505	3510	3502	3484	3555	3606	3699	3579	3624	3636	3625	3522	3527	3516
Italy	2955	3020	3087	3075	3128	3150	3228	3287	3332	3454	3438	3481	3560	3477	3386	3388	3326	3504	3610	3603	3512	3393	3359	3407	3414	3495	3514	3532	3549	3584	3640	3540	3472	3484	3501	3558	3578	3675	3694	3670	3674	3662	3625	3627	3578	3610	3585	3573	3583
Jamaica	1915	2020	2029	2170	2175	2202	2331	2342	2345	2493	2562	2657	2536	2621	2647	2685	2639	2707	2582	2652	2584	2516	2527	2606	2532	2565	2619	2542	2601	2641	2578	2626	2706	2717	2684	2717	2697	2710	2725	2729	2798	2795	2810	2792	2795	2792	2791	2747	2749
Japan	2525	2572	2609	2632	2621	2643	2690	2700	2699	2738	2729	2782	2773	2743	2717	2752	2774	2791	2808	2799	2750	2814	2829	2827	2862	2874	2896	2942	2969	2949	2934	2943	2926	2932	2921	2963	2939	2895	2898	2900	2890	2853	2842	2843	2828	2777	2816	2732	2674
Jordan	2106	2144	2169	2088	2158	2172	2046	2179	2210	2163	2194	2192	2145	2170	2138	2274	2346	2438	2495	2542	2590	2591	2571	2603	2651	2611	2658	2673	2640	2771	2822	2739	2727	2630	2687	2659	2748	2727	2657	2727	2839	2938	3076	3122	3119	3152	3125	3080	3106
Kazakhstan																																2830	2906	2885	2841	2862	2855	2727	2744	2808	2889	2932	2956	2976	3012	3058	3217	3147	3149
Kenya	2249	2252	2144	2192	2307	2296	2283	2307	2360	2300	2302	2350	2304	2316	2312	2344	2358	2364	2315	2293	2268	2259	2208	2039	2184	2226	2138	2072	2109	2043	2025	1927	1886	2057	2055	2051	2017	2049	2077	2049	2066	2023	2004	2022	2161	2161	2110	2106	2165
Kiribati	2424	2509	2519	2549	2537	2603	2691	2626	2613	2689	2743	2785	2868	2890	2914	2859	2777	2854	2943	2894	2806	2814	2695	2683	2680	2607	2593	2584	2543	2624	2717	2727	2774	2672	2806	2764	2768	2839	2864	2843	2886	2856	2876	2841	2939	2909	2919	2913	2948
Kuwait	2507	2554	2440	2559	2556	2637	2607	2625	2565	2567	2502	2555	2500	2496	2538	2663	2735	2815	2912	2943	2926	3021	3014	3010	2922	2965	3007	3031	3073	2312	1900	2219	2488	2927	3214	3269	3338	3357	3396	3451	3495	3448	3504	3515	3576	3589	3561	3521	3477
Kyrgyzstan																																2667	2405	2414	2382	2508	2638	2488	2516	2392	2451	2486	2618	2728	2753	2708	2724	2710	2785
Laos	1953	1924	1946	1994	2015	2036	2032	2038	1985	2019	2018	2004	1991	1953	1933	1947	2029	1964	1937	1954	1952	1966	1933	1905	1909	1933	1961	1903	1935	2015	1990	1959	1957	1984	1976	2029	2036	2050	2039	2116	2092	2137	2180	2209	2273	2257	2287	2247	2312
Latvia	3095	3157	3204	3206	3214	3209	3240	3300	3300	3355	3331	3284	3325	3357	3341	3404	3366	3387	3384	3378	3355	3377	3386	3388	3380	3364	3404	3395	3348	3372	3032	3263	3266	3174	3073	2999	2919	2847	2849	2787	2888	2979	3036	3080	3149	3230	3213	3270	3277
Lebanon	2419	2465	2428	2459	2472	2464	2511	2565	2516	2506	2509	2506	2503	2502	2437	2468	2622	2664	2740	2824	2794	2873	2925	2947	2933	2948	3003	3125	3234	3233	3274	3254	3253	3284	3287	3306	3388	3389	3385	3319	3325	3301	3210	3193	3128	3097	3173	3126	3133
Lesotho	2013	2004	2080	2028	2072	1998	2008	2004	1983	2015	2082	2032	1976	2101	2082	2183	2282	2357	2288	2259	2318	2269	2337	2301	2306	2313	2281	2297	2328	2332	2384	2382	2377	2405	2296	2360	2398	2427	2456	2462	2485	2516	2518	2541	2567	2595	2558	2552	2560
Liberia	2022	2063	2146	2169	2157	2293	2197	2250	2126	2387	2473	2358	2389	2395	2271	2397	2537	2520	2568	2483	2516	2556	2438	2408	2436	2504	2502	2594	2605	2163	2351	2293	2121	2068	1988	1989	2170	2144	2093	2122	2038	2066	2051	2092	2176	2131	2185	2259	2243
Lithuania	3095	3157	3204	3206	3214	3209	3240	3300	3300	3355	3331	3284	3325	3357	3341	3404	3366	3387	3384	3378	3355	3377	3386	3388	3380	3364	3404	3395	3348	3372	3032	2984	2816	2777	2822	3000	3178	3191	3125	3155	3264	3273	3187	3364	3464	3463	3567	3495	3454
Luxembourg	2923	2908	3007	3061	2966	3067	3088	3032	3156	3068	3193	3103	3233	3217	3165	3163	3159	3148	3139	3273	3270	3383	3371	3452	3403	3441	3413	3552	3473	3513	3560	3649	3598	3571	3554	3591	3665	3654	3670	3543	3563	3539	3556	3550	3558	3561	3554	3565	3555
Macedonia	3049	3193	3210	3286	3294	3396	3425	3395	3421	3424	3461	3423	3452	3608	3579	3648	3655	3613	3610	3662	3676	3643	3676	3634	3614	3706	3662	3641	3636	3672	3448	2365	2317	2688	2582	2585	2768	2870	2794	2751	2631	2722	2741	2874	2785	2841	3025	2968	3015
Madagascar	2431	2402	2459	2515	2490	2446	2477	2535	2544	2505	2576	2532	2500	2557	2543	2591	2469	2456	2413	2426	2437	2257	2414	2391	2382	2378	2289	2185	2191	2191	2097	2099	2096	2033	2027	2019	2020	2013	2006	2006	1993	1947	1977	1980	2060	2083	2096	2061	2065
Malawi	2012	2013	2108	2221	2254	2234	2192	2262	2240	2347	2402	2365	2424	2410	2378	2371	2345	2317	2264	2222	2261	2262	2157	2071	2081	2020	1996	2004	1945	1913	1913	1800	1879	1901	2004	2017	2057	2116	2179	2204	2235	2173	2168	2166	2191	2270	2293	2318	2311
Malaysia	2418	2435	2453	2426	2421	2417	2430	2483	2554	2586	2527	2553	2604	2638	2596	2617	2640	2672	2732	2764	2747	2739	2766	2776	2670	2655	2608	2627	2632	2648	2650	2767	2798	2836	2916	2924	2909	2888	2910	2844	2822	2776	2796	2831	2795	2816	2847	2789	2849
Maldives	1558	1573	1569	1560	1654	1688	1715	1703	1705	1776	1756	1691	1830	1814	1783	1913	1935	2031	2138	2263	2289	2328	2303	2302	2308	2346	2266	2296	2442	2290	2368	2365	2415	2515	2421	2423	2399	2428	2484	2435	2475	2500	2380	2380	2451	2388	2494	2556	2602
Mali	1644	1700	1766	1717	1698	1704	1745	1862	1737	1966	1709	1675	1652	1786	1864	1836	1755	1662	1762	1678	1603	1795	1735	1837	2097	2213	2203	2365	2365	2400	2372	2355	2346	2331	2340	2373	2360	2427	2451	2453	2502	2498	2521	2545	2574	2654	2725	2777	2839
Malta	2836	2852	2926	2972	3070	2982	2998	3121	3143	3134	3148	3138	3093	3069	3221	3290	3265	3243	3207	3256	3187	3085	3106	2996	3074	2945	3038	3142	3168	3022	3162	3131	3127	3163	3276	3293	3302	3349	3372	3330	3338	3341	3367	3372	3345	3368	3370	3345	3382
Mauritania	2232	2204	2172	2156	2129	2149	2107	2098	2077	1975	1945	1877	2033	2003	1959	1982	2014	2086	2021	2102	2123	2168	2452	2429	2449	2442	2475	2471	2491	2512	2502	2520	2588	2488	2533	2563	2583	2609	2627	2633	2618	2639	2712	2598	2632	2618	2745	2801	2801
Mauritius	2372	2410	2365	2386	2299	2331	2286	2279	2217	2350	2371	2377	2382	2423	2476	2485	2542	2601	2661	2622	2684	2635	2608	2648	2687	2756	2759	2747	2759	2785	2789	2814	2790	2834	2895	2871	2828	2861	2862	2904	2954	2953	2958	3023	3009	3025	3078	3001	3125
Melanesia	2534	2568	2618	2608	2689	2577	2557	2540	2570	2420	2605	2550	2500	2432	2410	2361	2439	2447	2499	2508	2309	2490	2495	2534	2567	2512	2502	2505	2504	2548	2593	2583	2633	2634	2620	2656	2706	2693	2680	2692	2704	2734	2738	2730	2758	2775	2758	2784	2760
Mexico	2300	2286	2300	2353	2369	2411	2457	2492	2511	2539	2535	2574	2614	2638	2715	2688	2728	2809	2848	2999	3138	3132	3108	3047	3099	3055	2949	3012	2978	2969	2989	3000	3008	3005	2967	2991	2967	2971	2982	3037	3085	3103	3109	3105	3065	3079	3101	3079	3043
Micronesia	2424	2509	2519	2549	2537	2603	2691	2626	2613	2689	2743	2785	2868	2890	2914	2859	2777	2854	2943	2894	2806	2814	2695	2683	2680	2607	2593	2584	2543	2624	2717	2727	2774	2672	2806	2764	2768	2839	2864	2843	2886	2856	2876	2841	2939	2909	2919	2913	2948
Moldova																																2475	2480	2440	2489	2448	2454	2460	2479	2500	2525	2569	2555	2582	2629	2699	2740	2778	2785
Mongolia	2019	1949	2036	2190	2260	2280	2253	2159	2178	2213	2160	2149	2185	2172	2188	2289	2231	2315	2342	2345	2331	2332	2377	2334	2234	2306	2243	2282	2253	2258	2188	1851	1852	1852	2033	2039	2032	2099	2135	2177	2218	2228	2221	2230	2253	2288	2342	2375	2451
Montenegro	3049	3193	3210	3286	3294	3396	3425	3395	3421	3424	3461	3423	3452	3608	3579	3648	3655	3613	3610	3662	3676	3643	3676	3634	3614	3706	3662	3641	3636	3672	3448	2985	2899	2765	2879	3037	2990	2891	2837	2651	2614	2631	2695	2701	2702	3593	3599	3671	3604
Morocco	2047	2069	2072	2138	2173	2095	2148	2235	2345	2340	2431	2414	2442	2504	2617	2551	2606	2636	2708	2656	2706	2777	2763	2831	2864	2984	2970	3049	2994	3093	3072	2902	2878	3000	2952	3089	3097	3152	3078	3063	3117	3155	3203	3263	3207	3271	3252	3272	3286
Mozambique	1834	1861	1807	1852	1866	1844	1848	1768	1840	1799	1870	1817	1940	1871	1833	1882	1827	1819	1839	1864	1801	1739	1700	1762	1818	1686	1751	1816	1738	1808	1712	1693	1696	1684	1848	1940	1972	1987	2000	1990	1984	2041	2092	2059	2038	2111	2083	2164	2165
Myanmar	1449	1506	1533	1576	1546	1449	1454	1459	1440	1455	1479	1439	1460	1499	1479	1491	1516	1553	1573	1551	1618	1674	1682	1708	1665	1636	1631	1576	1471	1696	1692	1693	1737	1715	1770	1788	1840	1837	1836	1910	1957	2002	2057	2093	2137	2207	2282	2372	2405
Namibia	2208	2249	2245	2248	2250	2244	2236	2226	2224	2196	2208	2185	2176	2161	2142	2159	2189	2210	2235	2254	2237	2213	2183	2173	2109	2093	2143	2116	2036	2061	2068	2034	2001	1997	2033	2037	2082	2064	2165	2246	2273	2215	2247	2268	2241	2229	2216	2118	2051
Nepal	1757	1763	1762	1779	1764	1740	1725	1773	1787	1774	1755	1727	1770	1761	1687	1753	1775	1812	1744	1761	1803	1757	1910	1927	1944	1892	2057	2249	2321	2185	2220	2228	2185	2253	2240	2216	2273	2244	2307	2257	2276	2279	2339	2374	2406	2378	2429	2490	2533
Netherlands	3037	3035	3054	2998	2971	3032	3074	3036	3043	3025	3017	3055	3109	3144	2974	3064	3096	3078	3109	3103	3024	3088	3080	3112	3124	3133	3154	3215	3152	3279	3344	3315	3322	3236	3364	3374	3271	3359	3283	3265	3256	3251	3141	3197	3238	3215	3272	3278	3243
Netherlands Antilles	2946	3061	3130	3137	3111	3045	3114	3182	3149	3263	3287	3184	3178	3217	3148	3389	3455	3439	3542	3576	3743	3748	3814	3877	2710	2798	2817	2673	2660	2627	2623	2756	2880	2828	2872	2910	2916	2957	3020	3077	3051	3074	3064	3084	3087	3084	3065	3080	3103
New Caledonia	2842	2826	2809	2856	2916	2944	2976	2976	3067	3135	3288	3221	3220	3109	3023	2987	2975	2937	2873	2931	2839	2906	2859	2816	2774	2837	2896	2701	2745	2746	2854	2710	2697	2710	2640	2666	2751	2723	2737	2769	2784	2775	2763	2749	2743	2766	2766	2769	2801
New Zealand	2926	2963	2952	2956	2966	3080	2999	2971	2962	2958	3024	3050	3086	3093	3134	3235	3113	3124	3049	3062	3065	3079	2972	3068	3024	3153	3159	3120	3073	3252	3175	3181	3212	3166	3191	3177	3174	3161	3158	3154	3112	3121	3119	3138	3162	3148	3184	3205	3149
Nicaragua	1910	1944	1958	2013	2014	2045	2082	2132	2080	2069	2046	1997	2049	2012	2035	2048	2097	2023	1959	2028	2135	2012	2063	2142	2164	2195	2132	2113	2084	1734	1801	1786	1850	1927	1965	1976	1957	2069	2078	2135	2304	2292	2320	2359	2400	2411	2471	2465	2471
Niger	1610	1620	1642	1683	1840	1840	1920	2048	1988	1959	2081	1934	1997	2000	2010	2087	2111	2123	2127	2171	2173	2222	2230	2178	2122	2089	2128	2154	2159	2278	2090	2066	2037	1979	2059	2099	2173	2186	2217	2328	2341	2309	2401	2453	2444	2442	2461	2519	2524
Nigeria	1947	2026	1984	1951	1879	1735	1832	1825	1948	1993	1866	1655	1768	1879	1836	1754	1779	1786	1736	1859	1881	1876	1726	1753	1863	2008	1972	2018	2103	2192	2339	2434	2524	2500	2561	2556	2599	2631	2633	2610	2613	2605	2608	2655	2705	2725	2720	2723	2683
North Korea	1879	1906	2018	2100	1956	2015	1910	1925	2093	2072	2097	2085	2150	2055	2126	2239	2197	2198	2342	2193	2296	2008	2030	2070	2070	2177	2178	2127	2231	2370	2368	2222	2276	2246	2103	2080	2133	2121	2112	2147	2096	2182	2189	2206	2180	2141	2109	2095	2088
Norway	2783	2929	2802	2860	2900	2993	2950	3028	3000	3014	3044	3085	3086	2983	2969	3186	3168	3223	3264	3349	3333	3152	3164	3200	3198	3235	3307	3124	3188	3156	3222	3219	3222	3277	3224	3311	3329	3402	3418	3378	3418	3459	3437	3477	3520	3446	3464	3478	3470
Oman																														2345	2333	2410	2319	2397	2362	2399	2358	2544	2627	2591	2684	2626	2631	2664	2718	2768	2833	2944	3026
Pakistan	1884	1949	1965	2108	2210	2114	2115	2066	2377	2373	2292	2353	2334	2334	2245	2262	2275	2344	2292	2206	2187	2251	2240	2254	2188	2180	2237	2186	2377	2342	2224	2325	2349	2398	2389	2406	2402	2371	2422	2398	2312	2255	2312	2340	2359	2381	2420	2422	2429
Panama	2101	2022	2146	2145	2104	2166	2223	2244	2349	2189	2317	2118	2191	2376	2368	2078	2355	2122	2093	2102	2246	2285	2317	2330	2470	2513	2248	2194	2178	2239	2201	2303	2340	2344	2226	2252	2176	2389	2209	2132	2266	2346	2365	2250	2334	2347	2465	2523	2520
Paraguay	2135	2152	2149	2251	2348	2339	2335	2403	2417	2455	2449	2428	2446	2466	2378	2458	2539	2589	2525	2537	2456	2521	2538	2497	2602	2524	2530	2499	2544	2419	2390	2383	2444	2548	2537	2549	2602	2596	2640	2588	2640	2679	2732	2660	2595	2621	2572	2535	2528
Peru	2125	2144	1984	2166	2122	2141	2120	2072	2309	2192	2236	2163	2104	2121	2188	2126	2067	1917	2051	2041	2177	2156	2186	1984	2059	2233	2238	2249	2143	2022	2180	2138	2160	2206	2202	2274	2321	2258	2273	2366	2322	2337	2278	2296	2408	2433	2461	2525	2562
Philippines	1788	1728	1798	1812	1876	1840	1865	1844	1852	1811	1837	1899	1874	1971	2009	2061	2122	2166	2177	2273	2221	2203	2043	2141	2109	2123	2142	2140	2213	2257	2214	2246	2207	2313	2289	2364	2343	2292	2359	2392	2373	2393	2391	2461	2472	2514	2570	2583	2595
Poland	3270	3273	3291	3304	3358	3380	3376	3391	3405	3422	3429	3469	3504	3515	3539	3590	3579	3585	3586	3577	3362	3280	3357	3339	3360	3426	3454	3474	3489	3347	3288	3362	3427	3301	3320	3340	3316	3378	3384	3419	3421	3429	3421	3382	3371	3353	3361	3338	3412
Polynesia	2239	2225	2205	2252	2287	2337	2377	2406	2437	2517	2487	2507	2524	2569	2606	2641	2631	2620	2642	2573	2605	2630	2627	2634	2733	2688	2704	2731	2700	2686	2682	2657	2609	2643	2680	2701	2698	2717	2746	2784	2841	2846	2851	2891	2897	2875	2896	2913	2902
Portugal	2476	2574	2680	2550	2835	2776	2947	2979	3061	3005	3025	2997	2984	3050	3027	3005	2979	2826	2765	2786	2778	2823	2838	2869	3005	3155	3320	3329	3357	3403	3429	3405	3460	3489	3456	3507	3388	3508	3561	3543	3537	3533	3522	3608	3600	3565	3557	3582	3574
Romania	2832	2876	2913	2921	2968	3002	2986	2997	3023	2863	2974	3031	3066	3144	3065	3235	3222	3257	3193	3156	3137	2971	2998	3073	3030	2938	2901	2919	2919	3127	2922	2835	3000	2931	3027	3056	3046	3068	3081	3141	3239	3319	3365	3354	3424	3464	3384	3425	3421
Russian Federation	3095	3157	3204	3206	3214	3209	3240	3300	3300	3355	3331	3284	3325	3357	3341	3404	3366	3387	3384	3378	3355	3377	3386	3388	3380	3364	3404	3395	3348	3372	3032	2926	2973	2918	2893	2787	2856	2862	2889	2878	2955	3024	3061	3110	3200	3241	3302	3307	3278
Rwanda	1720	1811	1813	1825	1851	1996	2179	2083	2168	2196	2165	2088	2089	2054	2214	2256	2273	2250	2283	2273	2254	2274	2255	2157	2225	2087	2006	1862	1876	1716	1836	1830	1831	1802	1740	1696	1650	1662	1661	1801	1869	2020	1948	1913	1979	1985	1997	2023	2128
Saint Kitts and Nevis	1717	1782	1815	1883	1931	1960	2004	2042	2001	2077	2028	2176	2177	2284	2211	2210	2227	2253	2318	2368	2274	2280	2333	2454	2623	2631	2684	2725	2634	2498	2518	2506	2408	2431	2492	2512	2414	2398	2386	2516	2544	2513	2452	2456	2399	2416	2443	2498	2468
Saint Lucia	1688	1747	1700	1780	1747	1805	1768	1819	1837	1904	2027	1960	1937	1907	1897	1949	2137	2216	2256	2184	2261	2267	2256	2399	2426	2463	2500	2408	2454	2497	2568	2687	2682	2726	2669	2673	2762	2690	2715	2720	2614	2698	2696	2663	2674	2669	2678	2595	2601
Saint Vincent and the Grenadines	1809	1982	1855	1967	2007	2111	2073	2142	2193	2251	2295	2318	2260	2147	2217	2245	2267	2231	2357	2384	2476	2419	2406	2418	2416	2408	2403	2374	2310	2332	2367	2354	2460	2329	2328	2329	2314	2376	2470	2500	2481	2653	2682	2712	2783	2801	2836	2867	2885
Samoa	1977	1981	1971	2005	1996	1981	2039	2102	2158	2222	2253	2252	2281	2339	2402	2447	2471	2445	2472	2432	2496	2513	2501	2478	2694	2579	2671	2697	2624	2586	2571	2442	2344	2397	2465	2503	2553	2614	2708	2759	2815	2804	2812	2861	2868	2831	2817	2899	2861
Sao Tome and Principe	2265	2225	2232	2289	2259	2228	2220	2194	2140	2116	2080	2049	2047	1880	1832	1928	2057	2055	2004	2057	2038	2003	2039	2100	2077	1935	1918	1986	2144	2213	2228	2184	2193	2229	2109	2167	2187	2230	2253	2385	2405	2461	2506	2515	2551	2616	2620	2621	2662
Saudi Arabia	1717	1752	1791	1818	1857	1856	1882	1880	1869	1888	1895	1763	1680	1680	1795	1913	2123	2337	2646	2885	2907	2912	2934	2723	2703	2598	2569	2804	2753	2871	2867	2783	2745	2706	2852	2916	2978	3014	3074	3113	3081	3021	3001	2958	2973	3016	3017	2977	2967
Senegal	2290	2312	2627	2538	2508	2430	2436	2367	2356	2194	2187	2154	2236	2262	2204	2203	2063	2083	2189	2182	2426	2369	2198	2307	2423	2321	2105	2105	2103	2236	2239	2108	2227	2148	2167	2107	2114	2106	2154	2164	2173	2144	2222	2248	2237	2310	2344	2433	2442
Serbia	3049	3193	3210	3286	3294	3396	3425	3395	3421	3424	3461	3423	3452	3608	3579	3648	3655	3613	3610	3662	3676	3643	3676	3634	3614	3706	3662	3641	3636	3672	3448	2985	2899	2765	2879	3037	2990	2891	2837	2651	2614	2631	2695	2701	2702	2699	2723	2697	2737
Sierra Leone	1816	1851	1969	1989	2158	2253	2302	2266	2276	2299	2263	2231	2188	2147	2158	2115	2141	2127	2109	2130	2113	2102	1985	1958	1973	1993	2001	1955	1966	1950	1991	2018	2038	2116	2136	2177	2203	2153	2070	1991	1995	2045	2032	2024	2091	2188	2182	2200	2255
Slovakia	3301	3348	3397	3377	3384	3417	3406	3456	3395	3357	3355	3349	3370	3375	3369	3360	3311	3362	3344	3342	3391	3441	3406	3450	3438	3478	3494	3593	3607	3650	3301	3161	2790	2979	2835	2906	2904	2939	2883	2778	2785	2800	2790	2817	2841	2833	2794	2864	2899
Slovenia	3049	3193	3210	3286	3294	3396	3425	3395	3421	3424	3461	3423	3452	3608	3579	3648	3655	3613	3610	3662	3676	3643	3676	3634	3614	3706	3662	3641	3636	3672	3448	2591	2781	2840	2907	3048	2927	2845	3062	3057	3057	3081	3113	3157	3090	3234	3159	3203	3208
Solomon Islands	2203	2196	2204	2296	2238	2272	2310	2277	2263	2284	2223	2203	2188	2230	2184	2174	2196	2189	2246	2203	2168	2241	2224	2231	2251	2230	2228	2216	2193	2111	2175	2177	2161	2288	2381	2307	2406	2388	2311	2353	2315	2392	2409	2402	2427	2458	2420	2480	2453
South Africa	2671	2615	2725	2757	2864	2758	2703	2752	2793	2817	2787	2859	2902	2876	2897	2851	2841	2850	2818	2862	2831	2912	2839	2843	2887	2821	2927	2874	2827	2831	2816	2797	2838	2826	2810	2796	2815	2847	2835	2886	2911	2907	2930	2942	2946	2919	2910	2920	2950
South Korea	2141	2179	2208	2251	2367	2440	2508	2610	2722	2816	2899	2975	3058	3027	3106	3158	3110	3177	3141	3024	2970	2939	2951	2998	2951	2996	3073	3086	3064	2956	2950	3003	2959	2980	3022	3060	3071	2977	3089	3092	3080	3080	3061	3096	3102	3121	3137	3181	3209
Spain	2632	2726	2696	2661	2634	2706	2729	2722	2642	2735	2774	2799	2878	3015	2989	3002	2985	3029	3088	3071	3008	3095	3059	3083	3127	3070	3167	3239	3240	3285	3383	3364	3315	3285	3271	3360	3332	3364	3389	3384	3366	3368	3334	3350	3303	3278	3254	3191	3220
Sri Lanka	2074	2098	2141	2246	2250	2300	2329	2327	2290	2270	2206	2166	2192	2184	2169	2180	2199	2262	2316	2284	2244	2256	2314	2297	2316	2291	2231	2246	2204	2167	2187	2153	2095	2290	2221	2240	2270	2297	2384	2315	2356	2331	2330	2348	2350	2376	2383	2443	2448
Sudan (former)	1590	1802	1731	1772	1610	1618	1740	1786	1828	1956	1958	1945	2006	2051	1907	1959	2034	2171	2093	2076	2074	1959	2041	1800	2006	2049	1968	2050	1956	1929	2038	2023	2102	2144	2169	2158	2153	2167	2180	2206	2249	2283	2282	2271	2296	2331	2344	2344	2346
Suriname	1910	1927	1980	2229	2175	2117	2181	2205	2279	2226	2216	2224	2221	2228	2220	2247	2276	2294	2281	2404	2309	2335	2466	2650	2618	2484	2529	2486	2474	2445	2547	2507	2542	2513	2548	2585	2547	2562	2491	2545	2506	2557	2559	2557	2614	2632	2674	2649	2741
Swaziland	2226	2189	2136	2113	2168	2162	2098	2242	2237	2297	2271	2275	2367	2381	2430	2492	2359	2397	2377	2373	2385	2446	2405	2455	2388	2430	2420	2418	2410	2347	2300	2336	2283	2305	2214	2216	2156	2176	2266	2353	2315	2389	2436	2470	2373	2329	2314	2282	2259
Sweden	2845	2816	2807	2894	2859	2875	2859	2823	2805	2874	2905	2862	2862	2886	2932	3010	2969	2935	2968	2991	2965	2981	2985	3054	2977	2975	2899	2951	2979	2973	2942	3053	3137	3087	3088	3039	3087	3064	3115	3100	3126	3135	3125	3154	3129	3097	3096	3131	3131
Switzerland	3576	3483	3405	3446	3445	3443	3303	3423	3427	3498	3451	3522	3539	3414	3227	3315	3494	3451	3401	3512	3522	3481	3455	3413	3408	3427	3440	3440	3423	3442	3351	3421	3359	3333	3312	3341	3318	3327	3324	3441	3381	3437	3433	3413	3386	3433	3428	3445	3466
Taiwan	2526	2466	2422	2492	2463	2469	2460	2493	2543	2599	2624	2687	2717	2772	2834	2810	2815	2821	2838	2771	2721	2708	2663	2641	2708	2744	2780	2827	2910	2947	2987	2974	3058	3064	3077	3105	3111	3065	3104	3119	3011	3002	2991	2986	2985	2948	2964	2925	2938
Tajikistan																																2046	2068	2030	1974	1935	1915	1936	1937	1959	1962	1942	1956	1979	2057	2063	2064	2060	2089
Tanzania	1746	1758	1782	1700	1742	1819	1714	1707	1708	1713	1677	1694	1815	1900	2167	2219	2218	2206	2235	2224	2198	2231	2202	2239	2257	2262	2271	2219	2272	2187	2231	2145	2100	2084	2030	2040	2004	2077	2060	2005	2031	2109	1983	2098	2134	2141	2215	2132	2133
Thailand	1942	2066	2173	2163	2063	2280	2114	2176	2186	2190	2194	2170	2266	2272	2275	2220	2174	2365	2185	2170	2198	2033	2152	2095	2067	2096	2068	2081	2061	2180	2260	2271	2265	2363	2415	2558	2539	2600	2558	2604	2578	2630	2642	2651	2720	2796	2766	2757	2734
Timor-Leste	1741	1752	1693	1662	1695	1768	1725	1743	1794	1712	1702	1684	1716	1717	1744	1783	1905	2013	2122	2077	2134	2148	2127	2160	2118	2107	2088	2092	2076	1817	1933	1986	2032	2006	2033	1888	1923	1798	1823	1865	1934	2057	2053	2035	2028	2037	2046	2061	2040
Togo	2040	2196	2137	2215	2272	2231	2309	2190	2065	2091	2193	2170	2052	1930	1884	1814	1789	1892	2036	2049	2024	1973	1860	1892	2038	1853	1763	1940	1967	2091	1930	1896	1959	2042	2046	2112	2154	2123	2149	2171	2155	2157	2199	2246	2238	2282	2289	2319	2348
Trinidad and Tobago	2278	2358	2367	2380	2414	2434	2401	2316	2478	2461	2527	2513	2563	2655	2589	2700	2681	2806	2801	2986	2967	2989	3000	3008	2888	3027	2935	2779	2680	2625	2668	2568	2546	2549	2596	2640	2616	2664	2674	2777	2832	2790	2754	2777	2757	2797	2848	2827	2835
Tunisia	2240	2293	2336	2322	2393	2304	2412	2404	2319	2366	2467	2619	2610	2692	2674	2625	2726	2805	2821	2952	2863	2860	2997	3049	3064	3130	3111	3156	3149	3154	3111	3144	3165	3116	3129	3201	3248	3306	3377	3253	3258	3193	3242	3250	3223	3275	3252	3304	3338
Turkey	2957	2915	3010	3004	2992	3095	3067	3085	3060	3141	3212	3267	3178	3187	3300	3373	3308	3304	3377	3446	3342	3414	3427	3418	3626	3617	3685	3721	3723	3775	3724	3710	3729	3729	3715	3686	3604	3658	3618	3662	3621	3608	3588	3610	3611	3648	3631	3597	3622
Turkmenistan																																2561	2578	2546	2539	2509	2540	2560	2603	2613	2627	2686	2745	2808	2831	2835	2896	2868	2869
Uganda	2313	2274	2299	2262	2315	2177	2370	2385	2355	2416	2379	2427	2317	2361	2364	2405	2374	2284	2145	2047	2104	2228	2329	2187	2082	2093	2140	2205	2325	2330	2272	2220	2244	2229	2235	2130	2155	2266	2248	2266	2280	2329	2380	2350	2347	2297	2256	2250	2273
Ukraine	3095	3157	3204	3206	3214	3209	3240	3300	3300	3355	3331	3284	3325	3357	3341	3404	3366	3387	3384	3378	3355	3377	3386	3388	3380	3364	3404	3395	3348	3372	3032	3366	3242	2979	2884	2799	2854	2830	2781	2896	3013	3030	3050	3193	3208	3244	3244	3253	3161
United Arab Emirates	2891	2775	2735	2622	2587	2685	2774	2926	2935	2930	2786	2712	3340	3014	3141	3155	3136	3193	3074	3394	3396	3428	3481	3651	3477	3421	3525	3389	3371	3077	3073	3197	3232	3316	3261	3255	3259	3311	3376	3296	3320	3363	3345	3287	3210	3206	3180	3147	3152
United Kingdom	3231	3196	3225	3208	3240	3243	3224	3223	3239	3279	3245	3170	3237	3119	3126	3169	3160	3095	3164	3116	3091	3120	3114	3130	3192	3212	3227	3249	3218	3242	3210	3272	3219	3236	3186	3270	3329	3354	3402	3363	3402	3418	3402	3446	3440	3440	3419	3424	3414
United States of America	2880	2858	2860	2926	2922	2954	2978	3001	3033	3029	3052	3062	3040	3031	3033	3163	3135	3155	3214	3178	3218	3190	3229	3275	3380	3351	3450	3457	3433	3493	3522	3559	3605	3665	3580	3587	3648	3658	3673	3755	3709	3783	3780	3813	3833	3787	3769	3708	3652
Uruguay	2795	2709	2773	2948	2781	2814	2704	2796	2943	3028	2872	2893	2781	2907	2978	2881	2697	2699	2881	2864	2864	2789	2572	2668	2642	2555	2614	2589	2507	2509	2689	2775	2763	2806	2699	2788	2752	2800	2845	2878	2843	2828	2811	2802	2859	2859	2897	2881	2861
Uzbekistan																																2713	2707	2693	2655	2593	2541	2492	2427	2351	2272	2275	2344	2381	2465	2545	2569	2582	2588
Vanuatu	2446	2517	2537	2487	2547	2496	2619	2532	2598	2570	2654	2606	2583	2639	2495	2407	2509	2618	2660	2586	2507	2564	2632	2747	2793	2701	2667	2589	2511	2580	2561	2550	2519	2530	2543	2632	2677	2719	2717	2698	2673	2698	2757	2746	2787	2809	2863	2866	2854
Venezuela	2155	2109	2105	2302	2267	2216	2234	2267	2332	2341	2323	2269	2265	2281	2391	2462	2601	2598	2663	2712	2757	2575	2612	2755	2634	2397	2571	2765	2299	2387	2447	2546	2427	2397	2457	2402	2305	2379	2366	2478	2529	2247	2443	2516	2518	2553	2712	2878	2919
Viet Nam	1907	1962	1957	1942	1943	1916	1920	1935	1946	2015	1957	1932	1965	1973	1868	1890	1823	1775	1922	1931	2004	1953	1980	2034	2013	2065	1997	1993	1991	1905	1856	1923	2026	2055	2027	2018	1986	2113	2200	2239	2299	2360	2416	2478	2468	2483	2548	2615	2638
Yemen	1792	1800	1819	1825	1844	1854	1848	1841	1863	1842	1832	1835	1865	1873	1875	1943	2006	2100	2063	2024	2027	2091	2057	2106	2055	2133	2159	2245	2196	2048	2029	2108	2092	2051	2043	2034	2051	2067	2083	2091	2068	2082	2067	2074	2093	2117	2156	2134	2160
Zambia	2155	2152	2105	2057	2040	2175	2201	2231	2247	2238	2261	2266	2310	2314	2324	2340	2416	2287	2289	2268	2236	2138	2135	2118	2021	2044	2030	2063	2074	2080	2006	1983	1981	2022	2050	2034	1970	1930	1958	1873	1850	1849	1900	1866	1873	1838	1781	1801	1878
Zimbabwe	2115	2161	2148	2139	2146	2150	2257	2273	2223	2288	2311	2333	2317	2318	2264	2291	2303	2284	2254	2295	2222	2224	2183	2132	2087	2055	2016	2051	2050	2013	1963	1955	1943	1931	1944	1982	2009	2013	1996	1979	2028	2021	2010	2044	2025	2115	2109	2094	2147
Values for Belgium 1961-1999 and Luxembourg 1961-1999 are taken from a combined Belgium-Luxembourg time series.
Values for Czech Republic and Slovakia 1961-1990 are taken from a combined Czechoslovakia time series.
Values for Serbia and Montenegro 1991-2005 are taken from a combined Serbia & Montenegro time series.
Values for Bosnia & Herzegovina, Croatia, Macedonia, Montenegro, Serbia, and Slovenia 1961-1990 are taken from Yugoslav SFR.
Values for Belarus, Estonia, Latvia, Lithuania, Russia, and the Ukraine 1961-1990 are taken from USSR.
[truncated: 2 more columns]
