# Supplementary material for: A non-equilibrium formulation of food security resilience
Source: R Soc Open Sci. 2017 Jan 18;4(1):160874. doi: 10.1098/rsos.160874 (PMC5319352; doi:10.1098/rsos.160874)
Supplement: Results [file rsos160874supp3.csv]

	max kcal	min kcal	trend g	unit root test (Dickey-Fuller)	absolute volatility \[Sigma]	relative volatility \[Rho]	persistence \[Pi]	autocorrelation test (Ljung-Box)	normality of residuals (Kolmogorov-Smirnov)	candidate models (AIC)
Afghanistan	2999	1737	-17.84	0.00000006	132.95418158	-2.72629433	0	0.72472914	0.03430502	{{MAProcess[0], 493.}, {MAProcess[1], 493.433}, {ARProcess[1], 493.723}, {ARMAProcess[1, 1], 497.975}}
Albania	3023	2156	16.0	0.00000003	77.23799556	-1.41368736	-0.28342191	0.119262	0.43793942	{{MAProcess[1], 440.689}, {ARProcess[1], 441.276}, {MAProcess[2], 442.484}, {MAProcess[0], 443.463}, {ARMAProcess[1, 1], 444.706}, {ARMAProcess[1, 2], 449.804}}
Algeria	3217	1528	31.96	0.00000536	58.45578158	0.08548527	0	0.17496752	0.47882981	{{MAProcess[0], 410.827}, {MAProcess[1], 412.397}, {ARProcess[1], 412.464}, {ARMAProcess[1, 1], 415.303}}
Angola	2407	1564	12.18	0.00002471	41.73795615	-0.71338079	0.55632303	0.00149315	0.19381532	{{ARProcess[2], 381.141}, {ARProcess[3], 382.372}, {ARMAProcess[3, 1], 384.01}, {ARProcess[1], 384.347}, {ARMAProcess[1, 1], 387.229}, {MAProcess[0], 388.994}, {MAProcess[1], 389.075}, {ARMAProcess[2, 1], 400.804}}
Antigua and Barbuda	2545	1650	7.76	0.00000095	101.71972473	-5.55410598	0	0.39672738	0.69395096	{{MAProcess[0], 466.222}, {MAProcess[1], 466.532}, {ARProcess[1], 466.962}, {ARMAProcess[1, 1], 468.787}}
Argentina	3333	2911	0.98	0.00000065	73.17881934	-36.33613232	0	0.0376287	0.62297826	{{MAProcess[0], 433.291}, {MAProcess[1], 434.243}, {ARProcess[1], 434.492}, {ARMAProcess[1, 1], 437.789}}
Australia	3265	2999	3.56	0.00000006	45.50303726	-5.39087602	0	0.33107265	0.06520839	{{MAProcess[0], 385.778}, {MAProcess[1], 386.347}, {ARProcess[1], 386.745}, {ARMAProcess[1, 1], 387.941}}
Austria	3815	3142	11.86	0.00000008	47.05146544	-0.98361996	0	0.33684837	0.68151954	{{MAProcess[0], 389.124}, {MAProcess[1], 389.478}, {ARProcess[1], 389.686}, {ARMAProcess[1, 1], 393.806}}
Bahamas	2788	2177	2.56	0.0000001	87.25896172	-16.04276596	0	0.38667941	0.00851071	{{MAProcess[0], 450.888}, {ARProcess[1], 452.623}, {MAProcess[1], 452.749}, {ARMAProcess[1, 1], 455.359}}
Bangladesh	2439	1877	5.5	0.00000002	68.36456791	-5.21496072	-0.26941451	0.35907046	0.0653077	{{MAProcess[1], 428.485}, {ARProcess[1], 429.484}, {MAProcess[2], 429.764}, {MAProcess[0], 431.251}, {ARMAProcess[1, 1], 435.098}, {ARMAProcess[1, 2], 437.812}}
Barbados	3133	2512	10.7	0.00000002	82.09934184	-2.83641784	-0.30377627	0.2655455	0.56314194	{{ARProcess[1], 446.793}, {MAProcess[1], 446.809}, {ARProcess[2], 448.713}, {ARMAProcess[1, 1], 448.873}, {MAProcess[0], 449.634}, {ARMAProcess[2, 1], 451.85}}
Belarus	3404	2821	3.16	0.00000019	75.86629291	-11.00416027	0	0.3623293	0.01514428	{{MAProcess[0], 436.897}, {MAProcess[1], 438.897}, {ARProcess[1], 438.897}, {ARMAProcess[1, 1], 440.736}}
Belgium	3793	2908	17.4	0.00000001	52.7730476	-0.51646689	-0.51995724	0.00024698	0.00205117	{{ARProcess[1], 402.6}, {MAProcess[1], 404.238}, {ARProcess[2], 404.581}, {ARMAProcess[1, 1], 405.815}, {MAProcess[0], 416.36}, {ARMAProcess[2, 1], 430.19}}
Belize	2839	2123	12.76	0.0000004	53.82919654	-1.10929454	0	0.6026419	0.28861319	{{MAProcess[0], 402.582}, {MAProcess[1], 404.541}, {ARProcess[1], 404.549}, {ARMAProcess[1, 1], 408.782}}
Benin	2594	1596	17.16	0.00000001	81.19956556	-1.36595471	-0.52105758	0.00626592	0.18577918	{{MAProcess[2], 447.691}, {MAProcess[1], 447.737}, {ARMAProcess[1, 1], 448.255}, {ARMAProcess[1, 2], 449.997}, {ARProcess[1], 450.045}, {MAProcess[3], 451.566}, {ARMAProcess[1, 3], 452.393}, {MAProcess[0], 454.888}}
Bermuda	3105	2446	3.84	0.00000009	75.9798289	-8.89320689	0	0.7657291	0.5482577	{{MAProcess[0], 437.047}, {ARProcess[1], 438.689}, {MAProcess[1], 438.76}, {ARMAProcess[1, 1], 440.841}}
Bolivia	2254	1732	10.44	0.00000003	60.05151337	-1.87603033	-0.26257995	0.01288802	0.34418949	{{MAProcess[1], 415.52}, {MAProcess[2], 415.925}, {ARProcess[1], 417.131}, {MAProcess[0], 418.703}, {ARMAProcess[1, 1], 420.226}, {ARMAProcess[1, 2], 422.236}}
Bosnia and Herzegovina	3706	2352	1.62	0.00000045	179.69829048	-54.46243533	0	0.52148885	0	{{MAProcess[0], 523.128}, {MAProcess[1], 524.567}, {ARProcess[1], 524.713}, {ARMAProcess[1, 1], 526.036}}
Botswana	2285	1871	6.18	0.00000002	62.48982846	-4.05581136	-0.25823258	0.0185881	0.05582686	{{MAProcess[1], 419.5}, {MAProcess[2], 420.484}, {ARProcess[1], 420.579}, {MAProcess[0], 422.03}, {ARMAProcess[1, 1], 424.404}, {ARMAProcess[1, 2], 425.351}}
Brazil	3286	2209	21.54	0.00000052	40.81235597	0.05263798	0	0.31811271	0.51165048	{{MAProcess[0], 374.898}, {MAProcess[1], 375.898}, {ARProcess[1], 376.111}, {ARMAProcess[1, 1], 378.774}}
Brunei	3009	1926	20.46	0.00000004	90.19516575	-1.20418294	-0.24063577	0.23518378	0.53677529	{{MAProcess[1], 456.198}, {ARProcess[1], 456.218}, {MAProcess[0], 457.201}, {ARMAProcess[1, 1], 458.327}, {MAProcess[2], 458.424}, {ARMAProcess[1, 2], 461.153}}
Bulgaria	3700	2676	-5.9	0.00000107	92.12540366	-6.8072376	0	0.69764776	0.00573145	{{MAProcess[0], 456.315}, {MAProcess[1], 456.892}, {ARProcess[1], 456.98}, {ARMAProcess[1, 1], 459.496}}
Burkina Faso	2681	1308	26.76	0.00000051	80.55968222	-0.50522575	0	0.005964	0.21431901	{{MAProcess[0], 442.9}, {MAProcess[1], 444.899}, {ARProcess[1], 444.9}, {ARMAProcess[1, 1], 448.261}}
Cape Verde	2716	1463	21.38	0.00000009	107.46141447	-1.51312943	0	0.51856366	0.03562229	{{MAProcess[0], 471.713}, {MAProcess[1], 472.594}, {ARProcess[1], 472.919}, {ARMAProcess[1, 1], 473.699}}
Cambodia	2417	1519	9.96	0.00001084	63.50523661	-2.18801389	0.33707766	0.15554961	0.01230576	{{ARProcess[1], 421.112}, {MAProcess[1], 421.275}, {ARProcess[2], 423.042}, {ARMAProcess[1, 1], 424.309}, {MAProcess[0], 425.143}, {ARMAProcess[2, 1], 456.427}}
Cameroon	2586	1960	11.46	0.00000017	50.7815754	-1.21560102	0	0.1583185	0.32665021	{{MAProcess[0], 396.753}, {ARProcess[1], 398.577}, {MAProcess[1], 398.577}, {ARMAProcess[1, 1], 404.051}}
Canada	3543	2795	12.24	0.00000005	54.04379167	-1.20767123	-0.20053073	0.48736837	0.85354737	{{ARProcess[1], 404.979}, {MAProcess[0], 405.032}, {MAProcess[1], 405.462}, {ARProcess[2], 406.709}, {ARMAProcess[1, 1], 418.416}, {ARMAProcess[2, 1], 426.364}}
Central African Republic	2529	1841	-2.04	0.00000005	70.69595745	-16.32744055	0	0.38262056	0.0025541	{{MAProcess[0], 429.839}, {ARProcess[1], 430.623}, {MAProcess[1], 431.145}, {ARMAProcess[1, 1], 435.999}}
Chad	2373	1555	-3.9	0.00000002	86.44312018	-10.0824513	-0.31739848	0.00711323	0.00144738	{{ARProcess[1], 451.949}, {MAProcess[1], 452.211}, {ARProcess[2], 452.483}, {MAProcess[0], 455.258}, {ARMAProcess[1, 1], 459.81}, {ARMAProcess[2, 1], 463.63}}
Chile	2989	2460	9.84	0.00000001	56.03830548	-1.84747487	-0.45651638	0.00139289	0.00001781	{{ARProcess[1], 408.604}, {ARProcess[2], 409.34}, {MAProcess[1], 414.532}, {MAProcess[0], 418.289}, {ARMAProcess[1, 1], 423.151}, {ARMAProcess[2, 1], 423.442}}
China	3081	1415	33.32	0.00001161	50.17985253	0.24700101	0	0.95799466	0.46834982	{{MAProcess[0], 395.561}, {MAProcess[1], 397.032}, {ARProcess[1], 397.063}, {ARMAProcess[1, 1], 399.629}}
Colombia	2815	2019	10.1	0.00000018	47.04774171	-1.32909612	0	0.39955119	0.96093705	{{MAProcess[0], 389.116}, {ARProcess[1], 391.016}, {MAProcess[1], 391.06}, {ARMAProcess[1, 1], 393.228}}
Democratic Republic of the Congo	2263	1891	2.08	0.00000004	54.97921062	-12.2161564	0	0.68634268	0.37085496	{{MAProcess[0], 404.696}, {ARProcess[1], 405.114}, {MAProcess[1], 405.332}, {ARMAProcess[1, 1], 409.137}}
Costa Rica	2898	1973	18.5	0.0000023	38.8485521	-0.04996087	0	0.17664958	0.04376911	{{MAProcess[0], 369.967}, {MAProcess[1], 371.516}, {ARProcess[1], 371.682}, {ARMAProcess[1, 1], 373.778}}
Croatia	3706	2240	0.06	0.00000227	170.76601915	-1422.05015958	0.23669372	0.38124598	0	{{MAProcess[1], 520.029}, {ARProcess[1], 520.619}, {MAProcess[0], 521.502}, {ARMAProcess[1, 1], 521.956}, {MAProcess[2], 521.999}, {ARMAProcess[1, 2], 523.944}}
Cuba	3346	2121	23.12	0.00000106	108.01234004	-1.33590701	0	0.10961664	0.31198564	{{MAProcess[0], 472.225}, {ARProcess[1], 473.303}, {MAProcess[1], 473.856}, {ARMAProcess[1, 1], 474.971}}
Cyprus	3169	2309	3.66	0.00000033	104.15058521	-13.22822202	0	0.11330086	0.02992124	{{MAProcess[0], 468.584}, {ARProcess[1], 470.418}, {MAProcess[1], 470.539}, {ARMAProcess[1, 1], 474.036}}
Czech Republic	3650	2978	-0.18	0.00000167	78.38242163	-216.72894897	0.21040395	0.00027866	0.00370864	{{ARProcess[1], 442.16}, {MAProcess[1], 442.209}, {MAProcess[0], 442.424}, {ARProcess[2], 444.062}, {ARMAProcess[1, 1], 444.209}, {ARMAProcess[2, 1], 450.907}}
Denmark	3435	2985	3.52	0.00000009	53.03781293	-6.53378025	0	0.38095751	0.40614007	{{MAProcess[0], 401.101}, {MAProcess[1], 402.477}, {ARProcess[1], 402.659}, {ARMAProcess[1, 1], 405.919}}
Djibouti	2526	1366	18.26	0.0000004	62.10597717	-0.70060178	0	0.18754069	0.05007184	{{MAProcess[0], 416.884}, {ARProcess[1], 418.882}, {MAProcess[1], 418.883}, {ARMAProcess[1, 1], 421.052}}
Dominica	3140	1734	26.26	0.00000067	71.44838976	-0.36040346	0	0.84559567	0.50934467	{{MAProcess[0], 430.898}, {ARProcess[1], 432.89}, {MAProcess[1], 432.892}, {ARMAProcess[1, 1], 439.233}}
Dominican Republic	2562	1713	16.98	0.00000012	65.04598066	-0.91537046	0	0.6706631	0.31003741	{{MAProcess[0], 421.509}, {MAProcess[1], 422.766}, {ARProcess[1], 422.878}, {ARMAProcess[1, 1], 424.04}}
Ecuador	2477	1992	9.7	0.00000001	53.94305368	-1.78056978	-0.38790447	0.0082999	0.73283775	{{ARProcess[1], 404.793}, {MAProcess[1], 405.415}, {ARProcess[2], 406.564}, {ARMAProcess[1, 1], 407.221}, {ARMAProcess[2, 1], 409.709}, {MAProcess[0], 410.946}}
Egypt	3557	2076	29.62	0.0000569	42.59533397	0.28097005	0.20271463	0.26830716	0.90619891	{{ARProcess[1], 381.174}, {MAProcess[0], 381.273}, {MAProcess[1], 381.662}, {ARProcess[2], 382.337}, {ARMAProcess[1, 1], 387.023}, {ARMAProcess[2, 1], 416.626}}
El Salvador	2643	1575	18.76	0.00002183	40.12254693	-0.06936426	0.26956075	0.40370254	0.11526873	{{MAProcess[1], 375.194}, {ARProcess[1], 375.343}, {MAProcess[0], 377.115}, {MAProcess[2], 377.172}, {ARMAProcess[1, 1], 378.033}, {ARMAProcess[1, 2], 379.976}}
Estonia	3404	2538	2.38	0.00000762	93.86088315	-18.71867293	0.33033279	0.01357415	0.00000217	{{MAProcess[1], 460.181}, {MAProcess[2], 460.39}, {ARProcess[1], 462.833}, {MAProcess[0], 466.61}, {ARMAProcess[1, 2], 467.882}, {ARMAProcess[1, 1], 471.852}}
Ethiopia	2103	1497	5.26	0.00000055	60.17667654	-4.7202164	0	0.30950106	0.03899767	{{MAProcess[0], 413.728}, {MAProcess[1], 415.132}, {ARProcess[1], 415.19}, {ARMAProcess[1, 1], 417.575}}
Fiji	2952	2207	6.9	0.00000001	90.85880561	-5.58397142	-0.39790865	0.06974408	0.0065159	{{MAProcess[1], 456.931}, {ARProcess[1], 457.799}, {MAProcess[2], 458.71}, {ARMAProcess[1, 1], 462.683}, {MAProcess[0], 464.417}, {ARMAProcess[1, 2], 467.438}}
Finland	3285	2944	0.4	0.00000007	64.92950023	-80.16187529	0	0.85763432	0.65884072	{{MAProcess[0], 421.33}, {MAProcess[1], 422.469}, {ARProcess[1], 422.609}, {ARMAProcess[1, 1], 423.749}}
France	3656	3194	6.6	0.00000011	33.06659946	-1.50504541	0	0.78655629	0.72644169	{{MAProcess[0], 353.852}, {MAProcess[1], 355.357}, {ARProcess[1], 355.379}, {ARMAProcess[1, 1], 357.458}}
French Polynesia	2913	2205	13.0	0.00000076	31.74019534	-0.22077674	0	0.62787999	0.26978089	{{MAProcess[0], 349.758}, {MAProcess[1], 351.754}, {ARProcess[1], 351.754}, {ARMAProcess[1, 1], 356.287}}
Gabon	2781	1871	17.44	0.00000009	57.02320931	-0.63483972	0	0.68776913	0.59139581	{{MAProcess[0], 408.346}, {MAProcess[1], 408.352}, {ARProcess[1], 408.595}, {ARMAProcess[1, 1], 416.063}}
Gambia	2849	1809	15.6	0.00000039	84.45377434	-1.70685174	0	0.56730552	0.83954971	{{MAProcess[0], 447.62}, {ARProcess[1], 449.516}, {MAProcess[1], 449.56}, {ARMAProcess[1, 1], 452.015}}
Germany	3539	2855	13.68	0.00000002	52.25331388	-0.90984334	-0.32286767	0.02750938	0.02912397	{{MAProcess[1], 401.61}, {ARProcess[1], 402.572}, {MAProcess[2], 405.909}, {MAProcess[0], 406.076}, {ARMAProcess[1, 1], 411.544}, {ARMAProcess[1, 2], 412.294}}
Ghana	3003	1489	19.74	0.00000045	92.94682566	-1.35427623	0	0.67905512	0.01778055	{{MAProcess[0], 457.203}, {ARProcess[1], 459.094}, {MAProcess[1], 459.132}, {ARMAProcess[1, 1], 466.582}}
Greece	3725	2780	12.18	0.00000006	79.52073692	-2.26439807	0	0.52450603	0.34498325	{{MAProcess[0], 441.602}, {MAProcess[1], 441.768}, {ARProcess[1], 442.297}, {ARMAProcess[1, 1], 444.827}}
Grenada	2500	1732	14.42	0.00004821	50.20895714	-0.74094858	0.39864029	0.01115975	0.11771763	{{ARProcess[1], 397.619}, {MAProcess[1], 398.558}, {ARProcess[2], 399.618}, {ARMAProcess[1, 1], 400.019}, {MAProcess[0], 404.272}, {ARMAProcess[2, 1], 412.99}}
Guatemala	2485	1815	13.4	0.00000013	74.94104349	-1.79630759	0	0.0978263	0.05824659	{{MAProcess[0], 435.67}, {MAProcess[1], 437.333}, {ARProcess[1], 437.434}, {ARMAProcess[1, 1], 439.125}}
Guinea	2557	1941	11.9	0.00000008	45.65402501	-0.91823635	0	0.59482407	0.00591561	{{MAProcess[0], 386.109}, {ARProcess[1], 386.628}, {MAProcess[1], 386.833}, {ARMAProcess[1, 1], 389.486}}
Guinea-Bissau	2373	1534	13.78	0.00000009	64.54371852	-1.34193463	0	0.70268603	0.76736033	{{MAProcess[0], 420.734}, {ARProcess[1], 421.853}, {MAProcess[1], 422.044}, {ARMAProcess[1, 1], 423.872}}
Guyana	2757	2234	6.8	0.00000021	43.88074749	-2.22652555	0	0.73549802	0.70569156	{{MAProcess[0], 382.148}, {ARProcess[1], 384.141}, {MAProcess[1], 384.143}, {ARMAProcess[1, 1], 386.072}}
Haiti	2169	1696	3.72	0.00000044	41.09357127	-4.52332947	0	0.7177423	0.90032846	{{MAProcess[0], 375.585}, {ARProcess[1], 377.316}, {MAProcess[1], 377.383}, {ARMAProcess[1, 1], 379.68}}
Honduras	2651	1853	15.36	0.00000035	35.58300718	-0.15830101	0	0.70609403	0.84086252	{{MAProcess[0], 361.187}, {MAProcess[1], 362.514}, {ARProcess[1], 362.593}, {ARMAProcess[1, 1], 363.44}}
Hungary	3600	2870	1.96	0.00000017	86.30294549	-21.01605752	0	0.94987591	0.39671618	{{MAProcess[0], 449.786}, {MAProcess[1], 451.777}, {ARProcess[1], 451.778}, {ARMAProcess[1, 1], 453.834}}
Iceland	3457	2892	1.66	0.00000002	69.26049751	-19.86159564	-0.27168118	0.1836752	0.85768096	{{ARProcess[1], 429.787}, {MAProcess[1], 430.785}, {ARProcess[2], 431.427}, {MAProcess[0], 431.621}, {ARMAProcess[1, 1], 432.635}, {ARMAProcess[2, 1], 476.148}}
India	2455	1923	8.9	0.00000001	65.29845382	-2.66845246	-0.34685174	0.03360431	0.62156151	{{MAProcess[1], 423.897}, {MAProcess[2], 424.198}, {ARMAProcess[1, 1], 425.307}, {ARProcess[1], 425.874}, {ARMAProcess[1, 2], 426.937}, {MAProcess[0], 430.284}}
Indonesia	2712	1815	17.76	0.00000196	51.28491396	-0.44383204	0	0.54165836	0.00357604	{{MAProcess[0], 397.74}, {MAProcess[1], 398.492}, {ARProcess[1], 398.867}, {ARMAProcess[1, 1], 401.61}}
Iran	3096	1748	26.16	0.00000038	58.36106922	-0.11546386	0	0.11492023	0.4470969	{{MAProcess[0], 410.665}, {ARProcess[1], 411.971}, {MAProcess[1], 412.319}, {ARMAProcess[1, 1], 414.353}}
Iraq	3451	1735	15.08	0.00002544	134.19260172	-3.44935682	0.39591933	0.02639219	0	{{ARProcess[1], 495.928}, {MAProcess[1], 496.248}, {ARProcess[2], 497.907}, {ARMAProcess[1, 1], 498.009}, {MAProcess[0], 502.452}, {ARMAProcess[2, 1], 509.078}}
Ireland	3730	3364	4.54	0.00000002	49.3316648	-4.43300273	-0.29022299	0.28527709	0.1289336	{{ARProcess[1], 395.857}, {MAProcess[1], 395.962}, {ARProcess[2], 397.825}, {MAProcess[0], 398.256}, {ARMAProcess[1, 1], 398.938}, {ARMAProcess[2, 1], 405.811}}
Israel	3699	2751	16.28	0.00000015	62.16591992	-0.90927272	0	0.76371937	0.58652697	{{MAProcess[0], 416.981}, {MAProcess[1], 418.573}, {ARProcess[1], 418.58}, {ARMAProcess[1, 1], 421.632}}
Italy	3694	2955	11.68	0.00000381	57.24329328	-1.45048345	0.25222809	0.01500855	0.88743005	{{MAProcess[1], 410.731}, {ARProcess[1], 410.99}, {MAProcess[0], 412.277}, {MAProcess[2], 412.683}, {ARMAProcess[1, 1], 412.981}, {ARMAProcess[1, 2], 416.574}}
Jamaica	2810	1915	17.06	0.00000005	58.18564667	-0.70532376	-0.24689271	0.10078248	0.74938024	{{ARProcess[1], 412.364}, {MAProcess[1], 413.357}, {MAProcess[0], 413.509}, {ARProcess[2], 414.162}, {ARMAProcess[1, 1], 421.818}, {ARMAProcess[2, 1], 425.408}}
Japan	2969	2525	3.88	0.00000042	31.29897123	-3.03337258	0	0.53207625	0.90320909	{{MAProcess[0], 348.359}, {MAProcess[1], 350.045}, {ARProcess[1], 350.088}, {ARMAProcess[1, 1], 352.133}}
Jordan	3152	2046	20.86	0.00000043	61.64511659	-0.47759148	0	0.20681681	0.45052842	{{MAProcess[0], 416.139}, {MAProcess[1], 418.131}, {ARProcess[1], 418.131}, {ARMAProcess[1, 1], 420.902}}
Kenya	2364	1886	-1.58	0.00000009	61.40752071	-18.43275972	0	0.0439244	0.30994752	{{MAProcess[0], 415.753}, {MAProcess[1], 417.105}, {ARProcess[1], 417.379}, {ARMAProcess[1, 1], 417.935}}
Kiribati	3022	2424	11.96	0.00000012	57.32676862	-1.39660404	0	0.96191801	0.81286855	{{MAProcess[0], 408.877}, {MAProcess[1], 410.536}, {ARProcess[1], 410.539}, {ARMAProcess[1, 1], 418.422}}
Kuwait	3589	1900	19.28	0.00001675	148.58055921	-2.85323027	0.36859967	0.00323397	0.00050606	{{MAProcess[1], 506.113}, {ARMAProcess[1, 2], 506.839}, {ARProcess[1], 507.808}, {MAProcess[2], 507.838}, {ARMAProcess[1, 1], 512.226}, {MAProcess[0], 513.109}}
Laos	2356	1903	8.06	0.00000008	35.48374839	-1.20122509	0	0.46944491	0.95877999	{{MAProcess[0], 360.907}, {MAProcess[1], 361.522}, {ARProcess[1], 361.691}, {ARMAProcess[1, 1], 363.996}}
Latvia	3404	2787	3.96	0.00000005	74.83794759	-8.44923581	0	0.52496188	0.0107632	{{MAProcess[0], 435.533}, {ARProcess[1], 436.219}, {MAProcess[1], 436.591}, {ARMAProcess[1, 1], 438.324}}
Lebanon	3389	2419	15.24	0.00000433	48.33727378	-0.58586856	0.22597295	0.14152679	0.6323284	{{ARProcess[1], 393.82}, {MAProcess[1], 393.892}, {MAProcess[0], 394.441}, {ARProcess[2], 395.699}, {ARMAProcess[1, 1], 396.408}, {ARMAProcess[2, 1], 400.159}}
Lesotho	2595	1976	11.64	0.00000004	45.46563182	-0.95299106	-0.25448841	0.31158838	0.2618522	{{ARProcess[1], 387.696}, {MAProcess[1], 387.752}, {MAProcess[0], 389.044}, {ARProcess[2], 389.679}, {ARMAProcess[1, 1], 401.306}, {ARMAProcess[2, 1], 405.155}}
Liberia	2605	1988	4.58	0.00000003	103.19560537	-10.26589578	-0.24105011	0.11545236	0.09741955	{{MAProcess[1], 469.663}, {ARProcess[1], 470.438}, {MAProcess[0], 471.431}, {MAProcess[2], 471.577}, {ARMAProcess[1, 1], 472.085}, {ARMAProcess[1, 2], 474.364}}
Lithuania	3567	2777	7.36	0.00000108	81.63841253	-4.54608781	0	0.53273348	0.03711067	{{MAProcess[0], 444.23}, {ARProcess[1], 444.825}, {MAProcess[1], 445.117}, {ARMAProcess[1, 1], 446.866}}
Luxembourg	3670	2908	12.9	0.00000001	54.9670012	-1.13050392	-0.50394658	0.00012056	0.00150293	{{ARProcess[1], 406.673}, {ARProcess[2], 408.362}, {ARMAProcess[1, 1], 410.371}, {MAProcess[1], 410.747}, {MAProcess[0], 419.322}, {ARMAProcess[2, 1], 430.508}}
Macedonia	3706	2317	-2.52	0.00000072	168.87350258	-32.50664734	0.32808366	0.25270386	0	{{ARMAProcess[1, 1], 520.915}, {ARMAProcess[1, 2], 521.298}, {MAProcess[0], 523.163}, {MAProcess[1], 523.689}, {ARProcess[1], 524.241}, {ARMAProcess[2, 2], 527.235}, {ARMAProcess[2, 1], 528.595}}
Madagascar	2591	1947	-6.92	0.00000003	52.2594281	-2.77597024	-0.24341667	0.43487672	0.15166462	{{MAProcess[1], 401.622}, {ARProcess[1], 401.761}, {MAProcess[0], 402.815}, {MAProcess[2], 403.708}, {ARMAProcess[1, 1], 408.101}, {ARMAProcess[1, 2], 413.648}}
Malawi	2424	1800	6.44	0.00000183	51.24577208	-2.97870901	0.20645372	0.29958065	0.60559149	{{ARProcess[1], 399.663}, {MAProcess[0], 399.841}, {MAProcess[1], 400.304}, {ARProcess[2], 400.549}, {ARMAProcess[1, 1], 402.39}, {ARMAProcess[2, 1], 404.107}}
Malaysia	2924	2417	8.74	0.00000085	40.27198033	-1.30388904	0	0.86547709	0.12192802	{{MAProcess[0], 373.566}, {MAProcess[1], 374.935}, {ARProcess[1], 374.958}, {ARMAProcess[1, 1], 381.228}}
Maldives	2722	1558	23.28	0.00000009	63.02118865	-0.35354787	-0.2238587	0.01317032	0.99989958	{{ARProcess[1], 420.347}, {MAProcess[1], 420.37}, {MAProcess[0], 420.918}, {ARProcess[2], 421.976}, {ARMAProcess[1, 1], 423.362}, {ARMAProcess[2, 1], 424.314}}
Mali	2839	1603	23.78	0.00000007	87.9327675	-0.84888073	0	0.57083567	0.26520401	{{MAProcess[0], 451.657}, {ARProcess[1], 451.806}, {MAProcess[1], 452.17}, {ARMAProcess[1, 1], 460.895}}
Malta	3389	2836	11.06	0.00000005	62.82841385	-1.84034421	-0.19163611	0.31786025	0.26612527	{{MAProcess[1], 420.041}, {MAProcess[0], 420.247}, {ARProcess[1], 420.376}, {MAProcess[2], 421.891}, {ARMAProcess[1, 1], 425.601}, {ARMAProcess[1, 2], 425.776}}
Mauritania	2801	1877	11.18	0.00000008	64.0308332	-1.86363297	0	0.8836635	0.0024188	{{MAProcess[0], 419.936}, {ARProcess[1], 421.146}, {MAProcess[1], 421.257}, {ARMAProcess[1, 1], 423.081}}
Mauritius	3153	2217	13.66	0.00000005	45.8876762	-0.67963676	-0.24378409	0.50627069	0.32375018	{{MAProcess[1], 388.62}, {ARProcess[1], 389.265}, {MAProcess[0], 390.329}, {MAProcess[2], 390.564}, {ARMAProcess[1, 1], 393.249}, {ARMAProcess[1, 2], 396.582}}
Mexico	3138	2286	14.56	0.0000069	43.35288262	-0.48876657	0.24476429	0.14853791	0.53002827	{{ARProcess[1], 382.937}, {MAProcess[1], 383.066}, {MAProcess[0], 384.026}, {ARMAProcess[1, 1], 384.45}, {ARProcess[2], 384.791}, {ARMAProcess[2, 1], 405.158}}
Micronesia	3022	2424	11.96	0.00000012	57.32676862	-1.39660404	0	0.96191801	0.81286855	{{MAProcess[0], 408.877}, {MAProcess[1], 410.536}, {ARProcess[1], 410.539}, {ARMAProcess[1, 1], 418.422}}
Mongolia	2463	1851	8.88	0.00000061	73.95908058	-3.16436265	0	0.68833982	0.00301845	{{MAProcess[0], 434.351}, {ARProcess[1], 435.79}, {MAProcess[1], 435.814}, {ARMAProcess[1, 1], 438.197}}
Montenegro	3706	2614	10.38	0.0000007	159.80123779	-6.69755481	0	0.78439442	0.00001669	{{MAProcess[0], 511.393}, {ARProcess[1], 512.541}, {MAProcess[1], 512.674}, {ARMAProcess[1, 1], 514.561}}
Morocco	3334	2047	25.74	0.00000009	58.83432797	-0.14285796	-0.25994548	0.30051375	0.38501603	{{MAProcess[1], 413.473}, {ARProcess[1], 413.837}, {MAProcess[0], 415.335}, {MAProcess[2], 415.512}, {ARMAProcess[1, 1], 415.896}, {ARMAProcess[1, 2], 418.911}}
Mozambique	2259	1684	8.5	0.00000003	57.56440681	-2.38614158	-0.26111953	0.32487477	0.86223861	{{ARProcess[1], 411.29}, {MAProcess[1], 411.56}, {MAProcess[0], 412.821}, {ARProcess[2], 413.29}, {ARMAProcess[1, 1], 414.088}, {ARMAProcess[2, 1], 422.12}}
Myanmar	2531	1439	21.64	0.00000087	51.1545736	-0.18194486	0	0.45778161	0.18333654	{{MAProcess[0], 397.485}, {ARProcess[1], 399.479}, {MAProcess[1], 399.48}, {ARMAProcess[1, 1], 401.558}}
Namibia	2273	1997	-2.44	0.00000261	35.29284032	-6.23213941	0.23900626	0.15956596	0.62685235	{{MAProcess[1], 362.368}, {ARProcess[1], 363.177}, {MAProcess[2], 364.007}, {MAProcess[0], 364.118}, {ARMAProcess[1, 1], 364.901}, {ARMAProcess[1, 2], 366.497}}
Nepal	2614	1687	17.14	0.00000027	57.48565386	-0.6769444	0	0.49404011	0.13419547	{{MAProcess[0], 409.154}, {MAProcess[1], 411.033}, {ARProcess[1], 411.062}, {ARMAProcess[1, 1], 413.312}}
Netherlands	3374	2971	2.2	0.00000002	54.86288395	-11.46883726	-0.30626183	0.05419819	0.81362848	{{MAProcess[1], 406.484}, {MAProcess[2], 407.544}, {ARProcess[1], 408.348}, {ARMAProcess[1, 1], 408.905}, {ARMAProcess[1, 2], 410.454}, {MAProcess[0], 411.273}}
New Caledonia	3288	2640	-0.2	0.00000007	62.54982014	-155.37455036	0	0.5355013	0.10335669	{{MAProcess[0], 417.596}, {ARProcess[1], 419.009}, {MAProcess[1], 419.119}, {ARMAProcess[1, 1], 420.866}}
New Zealand	3252	2926	4.88	0.00000001	51.18410647	-4.2442732	-0.38630124	0.05428012	0.2011204	{{MAProcess[1], 399.543}, {ARProcess[1], 400.439}, {MAProcess[2], 401.573}, {ARMAProcess[1, 1], 404.655}, {ARMAProcess[1, 2], 405.657}, {MAProcess[0], 406.52}}
Nicaragua	2564	1734	13.08	0.00000016	72.91881513	-1.78741648	0	0.84139245	0.03306739	{{MAProcess[0], 432.935}, {ARProcess[1], 434.83}, {MAProcess[1], 434.836}, {ARMAProcess[1, 1], 436.885}}
Niger	2557	1610	18.72	0.0000001	62.61438812	-0.67239285	0	0.04971475	0.13101759	{{MAProcess[0], 417.7}, {ARProcess[1], 418.206}, {MAProcess[1], 418.33}, {ARMAProcess[1, 1], 421.21}}
Nigeria	2725	1655	15.18	0.00000138	76.41431541	-1.51694056	0	0.18414784	0.22814404	{{MAProcess[0], 437.617}, {MAProcess[1], 437.761}, {ARProcess[1], 438.228}, {ARMAProcess[1, 1], 453.725}}
North Korea	2370	1879	4.42	0.00000002	81.75268095	-8.24804083	-0.27106999	0.28298727	0.26363315	{{MAProcess[1], 446.37}, {ARProcess[1], 446.801}, {ARMAProcess[1, 1], 448.159}, {MAProcess[2], 448.256}, {MAProcess[0], 448.617}, {ARMAProcess[1, 2], 451.22}}
Norway	3520	2783	14.02	0.00000002	65.40985847	-1.3327339	-0.30046747	0.24940339	0.07149881	{{MAProcess[1], 424.067}, {MAProcess[2], 425.062}, {ARProcess[1], 425.387}, {MAProcess[0], 428.118}, {ARMAProcess[1, 1], 429.363}, {ARMAProcess[1, 2], 429.81}}
Pakistan	2432	1884	10.84	0.00000006	73.9208658	-2.40963403	0	0.47431417	0.03573846	{{MAProcess[0], 434.3}, {MAProcess[1], 434.714}, {ARProcess[1], 435.211}, {ARMAProcess[1, 1], 437.753}}
Panama	2646	2022	10.9	0.00000001	107.34658477	-3.92415526	-0.35007415	0.09457798	0.00142164	{{MAProcess[1], 473.606}, {MAProcess[2], 474.366}, {ARMAProcess[1, 1], 475.012}, {ARProcess[1], 475.569}, {ARMAProcess[1, 2], 476.594}, {MAProcess[0], 480.105}}
Paraguay	2732	2135	9.58	0.00000011	54.20077121	-1.82885027	0	0.86265983	0.58642455	{{MAProcess[0], 403.27}, {MAProcess[1], 404.821}, {ARProcess[1], 404.846}, {ARMAProcess[1, 1], 407.945}}
Peru	2632	1917	10.14	0.00000002	83.32880455	-3.10891541	-0.30850482	0.10002705	0.23573891	{{MAProcess[1], 448.279}, {ARProcess[1], 449.48}, {ARMAProcess[1, 1], 449.69}, {MAProcess[2], 450.078}, {MAProcess[0], 452.481}, {ARMAProcess[1, 2], 453.359}}
Philippines	2595	1728	15.68	0.00000004	47.967279	-0.52956885	-0.30803065	0.0324998	0.38887165	{{ARProcess[1], 393.052}, {ARProcess[2], 393.416}, {MAProcess[1], 394.761}, {MAProcess[0], 396.036}, {ARMAProcess[2, 1], 401.536}, {ARMAProcess[1, 1], 410.497}}
Poland	3590	3270	4.3	0.00000056	53.68994319	-5.24301665	0	0.6072797	0.00013953	{{MAProcess[0], 402.323}, {MAProcess[1], 403.532}, {ARProcess[1], 403.773}, {ARMAProcess[1, 1], 406.166}}
Portugal	3608	2476	19.6	0.00000012	78.72763174	-1.00835795	0	0.1392057	0.0836704	{{MAProcess[0], 440.599}, {ARProcess[1], 441.979}, {MAProcess[1], 442.375}, {ARMAProcess[1, 1], 448.197}}
Romania	3464	2832	10.62	0.00000003	77.72462326	-2.65935138	-0.2309961	0.11280867	0.10118973	{{MAProcess[1], 441.317}, {ARProcess[1], 441.678}, {MAProcess[0], 442.419}, {ARMAProcess[1, 1], 443.478}, {MAProcess[2], 443.621}, {ARMAProcess[1, 2], 446.471}}
Russia	3404	2787	5.26	0.00000095	65.08788213	-5.18706104	0	0.31701646	0.00236542	{{MAProcess[0], 421.574}, {ARProcess[1], 422.328}, {MAProcess[1], 422.495}, {ARMAProcess[1, 1], 424.001}}
Rwanda	2283	1650	8.56	0.00000028	76.85861305	-3.48940497	0	0.44588643	0.06942797	{{MAProcess[0], 438.197}, {ARProcess[1], 440.138}, {MAProcess[1], 440.164}, {ARMAProcess[1, 1], 442.787}}
Saint Kitts and Nevis	2725	1717	15.8	0.00000069	63.69112968	-1.01554208	0	0.59736291	0.29399586	{{MAProcess[0], 419.405}, {ARProcess[1], 421.06}, {MAProcess[1], 421.111}, {ARMAProcess[1, 1], 427.555}}
Saint Lucia	2762	1688	18.82	0.00000016	61.42139367	-0.63181173	0	0.10107808	0.9624399	{{MAProcess[0], 415.776}, {ARProcess[1], 417.176}, {MAProcess[1], 417.195}, {ARMAProcess[1, 1], 419.664}}
Saint Vincent and the Grenadines	2960	1809	23.02	0.00000007	62.06468559	-0.34806007	-0.23436377	0.2603819	0.57076063	{{ARProcess[1], 418.818}, {MAProcess[1], 419.536}, {MAProcess[0], 419.642}, {ARProcess[2], 420.338}, {ARMAProcess[1, 1], 422.49}, {ARMAProcess[2, 1], 425.359}}
Samoa	2899	1971	17.9	0.00000028	57.66636801	-0.6107924	0	0.74317299	0.11488079	{{MAProcess[0], 409.467}, {ARProcess[1], 411.32}, {MAProcess[1], 411.357}, {ARMAProcess[1, 1], 414.291}}
S�o Tom� and Pr�ncipe	2676	1832	8.22	0.00000263	59.07202703	-2.59318899	0.23347695	0.24347279	0.0878437	{{MAProcess[1], 413.876}, {ARProcess[1], 414.825}, {MAProcess[0], 415.628}, {MAProcess[2], 415.863}, {ARMAProcess[1, 1], 416.375}, {ARMAProcess[1, 2], 418.119}}
Saudi Arabia	3122	1680	28.1	0.00013429	86.28031693	-0.53523696	0.44578684	0.00035591	0.00219831	{{ARProcess[1], 451.76}, {ARProcess[2], 452.66}, {MAProcess[1], 455.402}, {MAProcess[0], 460.838}, {ARMAProcess[1, 1], 460.952}, {ARMAProcess[2, 1], 478.89}}
Senegal	2627	2063	2.72	0.00000008	94.570617	-16.3843046	0	0.70399421	0.01239353	{{MAProcess[0], 458.935}, {MAProcess[1], 460.354}, {ARProcess[1], 460.495}, {ARMAProcess[1, 1], 461.579}}
Serbia	3706	2614	-6.5	0.00000861	92.25445801	-6.09649677	0.33405411	0.06176249	0.01758428	{{ARProcess[1], 458.455}, {MAProcess[1], 458.879}, {ARProcess[2], 460.415}, {ARMAProcess[1, 1], 461.825}, {MAProcess[0], 462.371}, {ARMAProcess[2, 1], 473.056}}
Sierra Leone	2333	1816	10.34	0.00004221	46.9199786	-1.26885777	0.39632038	0.01289072	0.49273942	{{ARProcess[1], 390.844}, {ARProcess[2], 392.286}, {ARMAProcess[1, 1], 393.439}, {MAProcess[1], 393.459}, {MAProcess[0], 397.388}, {ARMAProcess[2, 1], 400.108}}
Slovakia	3650	2778	-7.98	0.00000012	90.69233485	-4.68247712	0	0.00403953	0.00000862	{{MAProcess[0], 454.747}, {ARProcess[1], 456.576}, {MAProcess[1], 456.702}, {ARMAProcess[1, 1], 464.818}}
Slovenia	3706	2591	2.48	0.00000017	144.79671819	-28.19288673	0	0.8575453	0	{{MAProcess[0], 501.533}, {MAProcess[1], 503.529}, {ARProcess[1], 503.53}, {ARMAProcess[1, 1], 505.421}}
Solomon Islands	2482	2111	5.4	0.00000002	44.74753857	-3.14329061	-0.31703668	0.00178064	0.61552038	{{MAProcess[1], 386.104}, {ARProcess[1], 386.558}, {ARMAProcess[1, 1], 388.006}, {MAProcess[2], 389.017}, {MAProcess[0], 389.854}, {ARMAProcess[1, 2], 389.856}}
South Africa	3007	2615	6.72	0.00000002	43.6313598	-2.24638094	-0.29651024	0.18582962	0.57007679	{{MAProcess[1], 383.578}, {ARProcess[1], 384.491}, {MAProcess[2], 385.301}, {ARMAProcess[1, 1], 385.517}, {ARMAProcess[1, 2], 386.64}, {MAProcess[0], 387.092}}
South Korea	3329	2141	23.76	0.00002505	52.97832831	-0.11486381	0.29319213	0.00507707	0.16888188	{{ARProcess[1], 402.988}, {MAProcess[1], 403.684}, {ARProcess[2], 404.079}, {MAProcess[0], 405.482}, {ARMAProcess[1, 1], 406.387}, {ARMAProcess[2, 1], 430.98}}
Spain	3389	2632	11.02	0.00000017	51.10870376	-1.3189067	0	0.8390031	0.0388358	{{MAProcess[0], 397.395}, {MAProcess[1], 399.24}, {ARProcess[1], 399.259}, {ARMAProcess[1, 1], 401.722}}
Sri Lanka	2491	2074	8.34	0.00000006	47.63847605	-1.85602374	0	0.38689195	0.05037129	{{MAProcess[0], 390.364}, {ARProcess[1], 391.087}, {MAProcess[1], 391.324}, {ARMAProcess[1, 1], 398.364}}
Suriname	2804	1910	16.34	0.0000001	67.49299519	-1.06526913	0	0.34004646	0.23777245	{{MAProcess[0], 425.202}, {MAProcess[1], 425.774}, {ARProcess[1], 426.227}, {ARMAProcess[1, 1], 429.22}}
Swaziland	2492	2098	0.98	0.00000005	54.42039691	-26.76550863	0	0.68214158	0.95101086	{{MAProcess[0], 403.674}, {ARProcess[1], 404.493}, {MAProcess[1], 404.796}, {ARMAProcess[1, 1], 411.202}}
Sweden	3160	2805	6.3	0.00000005	36.13723606	-1.86803461	-0.93653935	0.07589086	0.88771048	{{ARMAProcess[1, 3], 370.732}, {MAProcess[3], 371.185}, {ARMAProcess[1, 2], 372.016}, {ARMAProcess[1, 1], 372.145}, {ARMAProcess[1, 4], 372.747}, {ARMAProcess[2, 4], 375.687}, {MAProcess[2], 375.806}, {MAProcess[1], 377.114}, {MAProcess[0], 377.433}, {ARProcess[1], 377.84}}
Switzerland	3576	3227	-1.78	0.00000006	66.34886284	-17.63732102	0	0.01698588	0.17345379	{{MAProcess[0], 423.493}, {MAProcess[1], 424.175}, {ARProcess[1], 424.651}, {ARMAProcess[1, 1], 430.842}}
Taiwan	3119	2422	8.6	0.00000295	40.11292083	-1.33214656	0.21772805	0.02293155	0.62165711	{{ARProcess[1], 375.17}, {MAProcess[0], 375.598}, {MAProcess[1], 375.665}, {ARProcess[2], 376.201}, {ARMAProcess[1, 1], 382.261}, {ARMAProcess[2, 1], 383.495}}
Tanzania	2272	1677	9.08	0.00000015	66.91093782	-2.68452301	0	0.70089023	0.56787355	{{MAProcess[0], 424.336}, {ARProcess[1], 426.252}, {MAProcess[1], 426.277}, {ARMAProcess[1, 1], 432.461}}
Thailand	2796	1942	16.36	0.00000001	72.48507738	-1.2153141	-0.39828219	0.02933046	0.18407726	{{ARProcess[1], 434.338}, {MAProcess[1], 436.097}, {ARProcess[2], 436.212}, {MAProcess[0], 440.974}, {ARMAProcess[1, 1], 442.518}, {ARMAProcess[2, 1], 455.487}}
East Timor	2160	1662	6.84	0.00000015	66.52228499	-3.86274013	0	0.87723109	0.01847109	{{MAProcess[0], 423.754}, {ARProcess[1], 425.684}, {MAProcess[1], 425.699}, {ARMAProcess[1, 1], 430.818}}
Togo	2366	1763	6.52	0.00000026	81.80714883	-5.27355436	0	0.42385303	0.62794574	{{MAProcess[0], 444.436}, {MAProcess[1], 446.353}, {ARProcess[1], 446.381}, {ARMAProcess[1, 1], 450.445}}
Trinidad and Tobago	3027	2278	12.22	0.00000007	69.76081708	-1.85437058	0	0.13677003	0.4820727	{{MAProcess[0], 428.507}, {ARProcess[1], 429.503}, {MAProcess[1], 429.958}, {ARMAProcess[1, 1], 433.688}}
Tunisia	3377	2240	22.44	0.00000013	59.96137423	-0.33603775	0	0.27859936	0.70571997	{{MAProcess[0], 413.37}, {MAProcess[1], 413.605}, {ARProcess[1], 413.802}, {ARMAProcess[1, 1], 415.632}}
Turkey	3775	2915	14.46	0.00000006	55.38540912	-0.9151248	-0.20507679	0.5439917	0.52132208	{{MAProcess[1], 407.432}, {ARProcess[1], 407.837}, {MAProcess[0], 407.985}, {ARMAProcess[1, 1], 409.357}, {MAProcess[2], 409.631}, {ARMAProcess[1, 2], 411.773}}
Uganda	2427	2047	-0.68	0.00000022	70.52161087	-50.85412564	0	0.05124326	0.67176978	{{MAProcess[0], 429.592}, {MAProcess[1], 431.571}, {ARProcess[1], 431.574}, {ARMAProcess[1, 1], 435.281}}
Ukraine	3404	2781	0.94	0.00000003	90.27358461	-47.01786415	-0.20493331	0.44463025	0.00017272	{{ARProcess[1], 456.284}, {MAProcess[1], 456.428}, {MAProcess[0], 456.43}, {ARProcess[2], 458.253}, {ARMAProcess[1, 1], 461.273}, {ARMAProcess[2, 1], 476.514}}
United Arab Emirates	3651	2587	6.48	0.00000001	131.68318409	-9.16073951	-0.31763094	0.19698998	0.01449367	{{MAProcess[1], 494.04}, {ARProcess[1], 494.37}, {MAProcess[2], 496.007}, {MAProcess[0], 497.687}, {ARMAProcess[1, 1], 499.711}, {ARMAProcess[1, 2], 504.193}}
United Kingdom	3446	3091	3.66	0.00000001	37.85462215	-4.17139647	-0.35278259	0.08924482	0.86562973	{{ARProcess[1], 369.375}, {MAProcess[1], 370.531}, {ARProcess[2], 371.353}, {ARMAProcess[1, 1], 372.311}, {MAProcess[0], 374.021}, {ARMAProcess[2, 1], 374.104}}
United States	3833	2858	15.18	0.00000011	44.1101757	-0.45290434	0	0.28055368	0.976362	{{MAProcess[0], 382.669}, {ARProcess[1], 382.856}, {MAProcess[1], 383.321}, {ARMAProcess[1, 1], 385.195}}
Uruguay	3028	2507	2.88	0.00000007	91.66692751	-14.91439714	0	0.22161567	0.2883465	{{MAProcess[0], 455.816}, {ARMAProcess[1, 1], 456.122}, {MAProcess[1], 456.8}, {ARProcess[1], 457.139}}
Vanuatu	2866	2407	7.48	0.0000002	61.76382113	-3.12859767	0	0.10828339	0.16681474	{{MAProcess[0], 416.332}, {MAProcess[1], 418.328}, {ARProcess[1], 418.328}, {ARMAProcess[1, 1], 419.024}}
Venezuela	2919	2105	14.5	0.00000004	108.65609426	-2.74676187	-0.05936769	0.00329331	0.26117432	{{MAProcess[4], 480.819}, {MAProcess[5], 481.556}, {MAProcess[3], 481.913}, {ARMAProcess[1, 3], 483.03}, {ARMAProcess[1, 2], 483.164}, {MAProcess[1], 483.705}, {MAProcess[2], 484.625}, {MAProcess[0], 484.945}, {ARProcess[1], 485.072}, {ARMAProcess[1, 4], 485.226}}
Vietnam	2716	1775	16.18	0.00000095	52.97044081	-0.63691103	0	0.91663487	0.77574439	{{MAProcess[0], 400.973}, {MAProcess[1], 402.564}, {ARProcess[1], 402.569}, {ARMAProcess[1, 1], 409.458}}
Yemen	2245	1792	8.28	0.00000045	41.04633479	-1.47864341	0	0.06374059	0.11127897	{{MAProcess[0], 375.47}, {MAProcess[1], 377.26}, {ARProcess[1], 377.318}, {ARMAProcess[1, 1], 379.528}}
Zambia	2416	1781	-4.96	0.00000033	46.90584612	-3.72841191	0	0.92243639	0.2838984	{{MAProcess[0], 388.814}, {MAProcess[1], 390.697}, {ARProcess[1], 390.697}, {ARMAProcess[1, 1], 394.212}}
Zimbabwe	2333	1931	1.7	0.0000002	36.88048264	-9.84720078	0	0.60471376	0.53090228	{{MAProcess[0], 364.768}, {ARProcess[1], 366.766}, {MAProcess[1], 366.766}, {ARMAProcess[1, 1], 368.906}}
